# Supplementary material for: A highly proton conductive perfluorinated covalent triazine framework via low-temperature synthesis
Source: Nat Commun. 2023 Dec 8;14:8114. doi: 10.1038/s41467-023-43829-4 (PMC10709654; doi:10.1038/s41467-023-43829-4)
Supplement: Supplementary file 3 — Source data [file 41467_2023_43829_MOESM3_ESM.xlsx]

## Sheet: Fig2a-c
FT-IR spectra
CTF-1			CTF-TPA			CTF-TF
Wavenumber(cm-1)			Wavenumber(cm-1)			Wavenumber(cm-1)
649.904	92.5547		649.904	90.2756		649.904	83.6731
650.386	92.5889		650.386	90.2956		650.386	83.7453
650.868	92.6247		650.868	90.3043		650.868	83.8013
651.35	92.6553		651.35	90.3066		651.35	83.8356
651.832	92.6742		651.832	90.3092		651.832	83.8487
652.315	92.6771		652.315	90.3192		652.315	83.8456
652.797	92.6647		652.797	90.3408		652.797	83.8336
653.279	92.6414		653.279	90.3743		653.279	83.8183
653.761	92.6135		653.761	90.4151		653.761	83.8029
654.243	92.5855		654.243	90.4571		654.243	83.7874
654.725	92.5589		654.725	90.4938		654.725	83.7714
655.207	92.5315		655.207	90.5223		655.207	83.7551
655.689	92.4992		655.689	90.5427		655.689	83.7407
656.172	92.4591		656.172	90.5583		656.172	83.731
656.654	92.4109		656.654	90.5724		656.654	83.7284
657.136	92.3574		657.136	90.5868		657.136	83.7329
657.618	92.3032		657.618	90.6006		657.618	83.7416
658.1	92.2525		658.1	90.6107		658.1	83.7503
658.582	92.2081		658.582	90.6142		658.582	83.7554
659.064	92.1703		659.064	90.6109		659.064	83.7552
659.547	92.1382		659.547	90.6036		659.547	83.7516
660.029	92.1107		660.029	90.5984		660.029	83.7481
660.511	92.0877		660.511	90.6019		660.511	83.749
660.993	92.069		660.993	90.6187		660.993	83.7576
661.475	92.0542		661.475	90.6492		661.475	83.7755
661.957	92.0414		661.957	90.6901		661.957	83.8027
662.439	92.0273		662.439	90.7349		662.439	83.8384
662.921	92.0088		662.921	90.7772		662.921	83.8811
663.404	91.9843		663.404	90.8125		663.404	83.929
663.886	91.9562		663.886	90.8396		663.886	83.9787
664.368	91.9304		664.368	90.8605		664.368	84.0262
664.85	91.9158		664.85	90.88		664.85	84.0666
665.332	91.9225		665.332	90.9035		665.332	84.0955
665.814	91.9603		665.814	90.9372		665.814	84.1104
666.296	92.0365		666.296	90.9871		666.296	84.1119
666.778	92.1517		666.778	91.0585		666.778	84.1061
667.26	92.293		667.26	91.1522		667.26	84.1051
667.743	92.4287		667.743	91.2586		667.743	84.1236
668.225	92.5177		668.225	91.3561		668.225	84.169
668.707	92.5356		668.707	91.4223		668.707	84.2321
669.189	92.4926		669.189	91.4502		669.189	84.2929
669.671	92.4185		669.671	91.4491		669.671	84.3339
670.153	92.3404		670.153	91.4335		670.153	84.3473
670.635	92.2729		670.635	91.4143		670.635	84.3342
671.117	92.2205		671.117	91.3977		671.117	84.3005
671.6	92.1824		671.6	91.3861		671.6	84.2543
672.082	92.1557		672.082	91.3794		672.082	84.2039
672.564	92.137		672.564	91.3761		672.564	84.1562
673.046	92.1238		673.046	91.3738		673.046	84.1164
673.528	92.1141		673.528	91.3703		673.528	84.0863
674.01	92.107		674.01	91.3641		674.01	84.0655
674.492	92.1021		674.492	91.3556		674.492	84.0519
674.975	92.0992		674.975	91.3461		674.975	84.0435
675.457	92.0985		675.457	91.3376		675.457	84.0382
675.939	92.1		675.939	91.3313		675.939	84.0345
676.421	92.1038		676.421	91.3269		676.421	84.0308
676.903	92.1096		676.903	91.3222		676.903	84.0263
677.385	92.1163		677.385	91.3137		677.385	84.0213
677.867	92.1228		677.867	91.2979		677.867	84.0183
678.349	92.128		678.349	91.2725		678.349	84.0217
678.832	92.1314		678.832	91.2372		678.832	84.0368
679.314	92.1333		679.314	91.1936		679.314	84.0681
679.796	92.1353		679.796	91.1447		679.796	84.1165
680.278	92.1388		680.278	91.0937		680.278	84.1782
680.76	92.1451		680.76	91.0432		680.76	84.2453
681.242	92.1536		681.242	90.9947		681.242	84.3083
681.724	92.1629		681.724	90.9494		681.724	84.3589
682.206	92.1703		682.206	90.9082		682.206	84.3934
682.688	92.1736		682.688	90.8726		682.688	84.4127
683.171	92.1717		683.171	90.8449		683.171	84.4218
683.653	92.1654		683.653	90.827		683.653	84.4273
684.135	92.1568		684.135	90.8198		684.135	84.4348
684.617	92.1481		684.617	90.8223		684.617	84.447
685.099	92.1407		685.099	90.8319		685.099	84.4633
685.581	92.1344		685.581	90.845		685.581	84.4811
686.063	92.1275		686.063	90.8588		686.063	84.4965
686.545	92.1182		686.545	90.8718		686.545	84.5066
687.028	92.105		687.028	90.8842		687.028	84.5095
687.51	92.0885		687.51	90.8973		687.51	84.5045
687.992	92.0704		687.992	90.9132		687.992	84.4918
688.474	92.0533		688.474	90.9329		688.474	84.4723
688.956	92.0392		688.956	90.9566		688.956	84.4475
689.438	92.0284		689.438	90.9834		689.438	84.4198
689.92	92.0199		689.92	91.0123		689.92	84.3919
690.403	92.0121		690.403	91.0422		690.403	84.3662
690.885	92.0032		690.885	91.0727		690.885	84.3442
691.367	91.9934		691.367	91.1035		691.367	84.3252
691.849	91.9831		691.849	91.1344		691.849	84.3065
692.331	91.9737		692.331	91.1646		692.331	84.2839
692.813	91.9656		692.813	91.1937		692.813	84.253
693.295	91.9583		693.295	91.221		693.295	84.2111
693.777	91.9499		693.777	91.2467		693.777	84.1575
694.26	91.9387		694.26	91.2717		694.26	84.0941
694.742	91.9235		694.742	91.2973		694.742	84.0236
695.224	91.9049		695.224	91.3245		695.224	83.9483
695.706	91.8852		695.706	91.3541		695.706	83.8679
696.188	91.867		696.188	91.3856		696.188	83.7802
696.67	91.8525		696.67	91.4177		696.67	83.6807
697.152	91.8422		697.152	91.4487		697.152	83.5655
697.634	91.8349		697.634	91.4771		697.634	83.4315
698.116	91.8281		698.116	91.502		698.116	83.2785
698.599	91.8197		698.599	91.5234		698.599	83.1078
699.081	91.8089		699.081	91.5415		699.081	82.9215
699.563	91.7959		699.563	91.5568		699.563	82.7207
700.045	91.7828		700.045	91.5696		700.045	82.505
700.527	91.7712		700.527	91.5802		700.527	82.2724
701.009	91.7623		701.009	91.5888		701.009	82.0207
701.491	91.756		701.491	91.596		701.491	81.7495
701.973	91.7513		701.973	91.6025		701.973	81.4609
702.456	91.7468		702.456	91.609		702.456	81.1597
702.938	91.7415		702.938	91.6163		702.938	80.8528
703.42	91.7356		703.42	91.6245		703.42	80.5467
703.902	91.7296		703.902	91.6331		703.902	80.2466
704.384	91.7242		704.384	91.6415		704.384	79.9553
704.866	91.7198		704.866	91.6493		704.866	79.6745
705.348	91.716		705.348	91.6567		705.348	79.4062
705.83	91.7118		705.83	91.6647		705.83	79.1541
706.313	91.7064		706.313	91.675		706.313	78.9236
706.795	91.6995		706.795	91.6889		706.795	78.7211
707.277	91.6916		707.277	91.7068		707.277	78.5523
707.759	91.6841		707.759	91.7278		707.759	78.4206
708.241	91.6783		708.241	91.7497		708.241	78.328
708.723	91.6751		708.723	91.7696		708.723	78.2759
709.205	91.6749		709.205	91.7847		709.205	78.267
709.687	91.6775		709.687	91.7931		709.687	78.306
710.17	91.6824		710.17	91.7942		710.17	78.3983
710.652	91.689		710.652	91.7889		710.652	78.5484
711.134	91.6966		711.134	91.7789		711.134	78.7572
711.616	91.7047		711.616	91.7663		711.616	79.0212
712.098	91.7124		712.098	91.7533		712.098	79.3331
712.58	91.7189		712.58	91.741		712.58	79.6838
713.062	91.7233		713.062	91.7303		713.062	80.0639
713.544	91.7255		713.544	91.7208		713.544	80.4649
714.027	91.7262		714.027	91.7117		714.027	80.8783
714.509	91.727		714.509	91.7018		714.509	81.2947
714.991	91.7302		714.991	91.6895		714.991	81.7035
715.473	91.7378		715.473	91.6739		715.473	82.094
715.955	91.7513		715.955	91.6543		715.955	82.4577
716.437	91.771		716.437	91.6314		716.437	82.79
716.919	91.7962		716.919	91.6066		716.919	83.0913
717.401	91.8258		717.401	91.5821		717.401	83.3657
717.884	91.8586		717.884	91.5607		717.884	83.6189
718.366	91.8937		718.366	91.5441		718.366	83.8562
718.848	91.9298		718.848	91.5332		718.848	84.0799
719.33	91.9659		719.33	91.527		719.33	84.2897
719.812	92.0002		719.812	91.5234		719.812	84.4831
720.294	92.0305		720.294	91.5198		720.294	84.6579
720.776	92.0549		720.776	91.5136		720.776	84.8141
721.258	92.0721		721.258	91.5037		721.258	84.9542
721.74	92.0822		721.74	91.49		721.74	85.0827
722.223	92.0867		722.223	91.4734		722.223	85.205
722.705	92.0882		722.705	91.4549		722.705	85.3251
723.187	92.0892		723.187	91.4356		723.187	85.445
723.669	92.0914		723.669	91.4157		723.669	85.5642
724.151	92.0956		724.151	91.395		724.151	85.6806
724.633	92.1011		724.633	91.3736		724.633	85.7912
725.115	92.1068		725.115	91.3518		725.115	85.8933
725.598	92.1115		725.598	91.3305		725.598	85.9853
726.08	92.1149		726.08	91.3109		726.08	86.0666
726.562	92.1169		726.562	91.2941		726.562	86.1381
727.044	92.1175		727.044	91.281		727.044	86.2018
727.526	92.1164		727.526	91.2714		727.526	86.2607
728.008	92.1127		728.008	91.2651		728.008	86.3176
728.49	92.1051		728.49	91.2615		728.49	86.3751
728.972	92.0927		728.972	91.2607		728.972	86.4345
729.455	92.0757		729.455	91.2629		729.455	86.4955
729.937	92.0555		729.937	91.2687		729.937	86.5566
730.419	92.0348		730.419	91.279		730.419	86.6152
730.901	92.0159		730.901	91.2943		730.901	86.6696
731.383	92.0008		731.383	91.3145		731.383	86.7188
731.865	91.99		731.865	91.3397		731.865	86.7636
732.347	91.9825		732.347	91.3693		732.347	86.8062
732.83	91.977		732.83	91.4029		732.83	86.8486
733.312	91.9725		733.312	91.4401		733.312	86.8916
733.794	91.9687		733.794	91.4801		733.794	86.9346
734.276	91.9662		734.276	91.5221		734.276	86.9752
734.758	91.9656		734.758	91.5649		734.758	87.0105
735.24	91.9671		735.24	91.6072		735.24	87.0383
735.722	91.9698		735.722	91.648		735.722	87.0585
736.204	91.9721		736.204	91.6867		736.204	87.073
736.687	91.972		736.687	91.7226		736.687	87.0849
737.169	91.9682		737.169	91.7559		737.169	87.0974
737.651	91.9607		737.651	91.7862		737.651	87.1122
738.133	91.9504		738.133	91.8131		738.133	87.129
738.615	91.939		738.615	91.8361		738.615	87.1458
739.097	91.9275		739.097	91.8546		739.097	87.1597
739.579	91.916		739.579	91.8683		739.579	87.1685
740.061	91.9035		740.061	91.8776		740.061	87.1716
740.543	91.8879		740.543	91.8831		740.543	87.1699
741.026	91.8678		741.026	91.8862		741.026	87.1653
741.508	91.8422		741.508	91.8877		741.508	87.16
741.99	91.8111		741.99	91.8887		741.99	87.1551
742.472	91.7752		742.472	91.8893		742.472	87.1508
742.954	91.7353		742.954	91.8894		742.954	87.1462
743.436	91.6919		743.436	91.8891		743.436	87.1403
743.918	91.6449		743.918	91.8883		743.918	87.1323
744.4	91.5946		744.4	91.8877		744.4	87.1222
744.883	91.5414		744.883	91.8882		744.883	87.1103
745.365	91.4866		745.365	91.8907		745.365	87.0976
745.847	91.4315		745.847	91.8956		745.847	87.0845
746.329	91.3775		746.329	91.9029		746.329	87.0713
746.811	91.3248		746.811	91.9114		746.811	87.0584
747.293	91.2727		747.293	91.9202		747.293	87.0462
747.775	91.2194		747.775	91.9279		747.775	87.0352
748.257	91.1639		748.257	91.9337		748.257	87.0262
748.74	91.1054		748.74	91.9374		748.74	87.0195
749.222	91.0447		749.222	91.9387		749.222	87.0152
749.704	90.9834		749.704	91.9376		749.704	87.0126
750.186	90.9225		750.186	91.9339		750.186	87.011
750.668	90.8622		750.668	91.9268		750.668	87.0097
751.15	90.8013		751.15	91.9159		751.15	87.009
751.632	90.7375		751.632	91.9009		751.632	87.0096
752.114	90.6686		752.114	91.882		752.114	87.0127
752.597	90.5934		752.597	91.8601		752.597	87.0186
753.079	90.5127		753.079	91.8368		753.079	87.0269
753.561	90.4289		753.561	91.814		753.561	87.0358
754.043	90.3447		754.043	91.7934		754.043	87.0429
754.525	90.2625		754.525	91.7766		754.525	87.0465
755.007	90.1835		755.007	91.7649		755.007	87.0459
755.489	90.1074		755.489	91.7593		755.489	87.0422
755.971	90.0339		755.971	91.7606		755.971	87.0374
756.454	89.9629		756.454	91.7694		756.454	87.0335
756.936	89.8956		756.936	91.7858		756.936	87.0315
757.418	89.834		757.418	91.8097		757.418	87.0302
757.9	89.7806		757.9	91.8399		757.9	87.0272
758.382	89.7374		758.382	91.8753		758.382	87.019
758.864	89.7053		758.864	91.9142		758.864	87.0027
759.346	89.6842		759.346	91.9558		759.346	86.9767
759.828	89.6731		759.828	91.9992		759.828	86.9413
760.311	89.6713		760.311	92.0443		760.311	86.8975
760.793	89.6783		760.793	92.0912		760.793	86.8466
761.275	89.6935		761.275	92.1398		761.275	86.7892
761.757	89.7169		761.757	92.19		761.757	86.7246
762.239	89.7477		762.239	92.2412		762.239	86.651
762.721	89.7849		762.721	92.2923		762.721	86.5663
763.203	89.8275		763.203	92.3422		763.203	86.469
763.685	89.8742		763.685	92.3895		763.685	86.3586
764.168	89.9242		764.168	92.4331		764.168	86.2358
764.65	89.9767		764.65	92.4716		764.65	86.1021
765.132	90.031		765.132	92.5043		765.132	85.9596
765.614	90.0857		765.614	92.531		765.614	85.8103
766.096	90.139		766.096	92.5521		766.096	85.6562
766.578	90.1887		766.578	92.5684		766.578	85.5001
767.06	90.2329		767.06	92.5816		767.06	85.3451
767.542	90.2704		767.542	92.593		767.542	85.1953
768.024	90.3012		768.024	92.6035		768.024	85.0549
768.507	90.3262		768.507	92.6134		768.507	84.9278
768.989	90.3466		768.989	92.622		768.989	84.8164
769.471	90.3635		769.471	92.6277		769.471	84.7214
769.953	90.3773		769.953	92.6292		769.953	84.6423
770.435	90.3877		770.435	92.6253		770.435	84.5783
770.917	90.3945		770.917	92.6157		770.917	84.5288
771.399	90.3984		771.399	92.6015		771.399	84.4941
771.881	90.4007		771.881	92.5846		771.881	84.4753
772.364	90.4038		772.364	92.5677		772.364	84.4729
772.846	90.4095		772.846	92.5533		772.846	84.4866
773.328	90.4186		773.328	92.5436		773.328	84.5147
773.81	90.4295		773.81	92.5401		773.81	84.5547
774.292	90.4387		774.292	92.5436		774.292	84.6043
774.774	90.4415		774.774	92.5549		774.774	84.6621
775.256	90.4331		775.256	92.5749		775.256	84.7275
775.739	90.4101		775.739	92.6044		775.739	84.8004
776.221	90.3707		776.221	92.644		776.221	84.88
776.703	90.3145		776.703	92.694		776.703	84.9643
777.185	90.242		777.185	92.7534		777.185	85.0501
777.667	90.1528		777.667	92.8202		777.667	85.1342
778.149	90.0465		778.149	92.8914		778.149	85.2141
778.631	89.9225		778.631	92.9636		778.631	85.2896
779.113	89.7819		779.113	93.0334		779.113	85.3624
779.596	89.6286		779.596	93.0979		779.596	85.4353
780.078	89.4696		780.078	93.155		780.078	85.5109
780.56	89.3145		780.56	93.2036		780.56	85.5905
781.042	89.1737		781.042	93.2438		781.042	85.6734
781.524	89.0561		781.524	93.2764		781.524	85.757
782.006	88.9677		782.006	93.3026		782.006	85.8386
782.488	88.9116		782.488	93.3241		782.488	85.916
782.97	88.8881		782.97	93.3423		782.97	85.9887
783.452	88.8958		783.452	93.3588		783.452	86.0574
783.935	88.9323		783.935	93.3745		783.935	86.124
784.417	88.9941		784.417	93.3904		784.417	86.1903
784.899	89.0768		784.899	93.4065		784.899	86.2574
785.381	89.175		785.381	93.4222		785.381	86.3253
785.863	89.2824		785.863	93.4364		785.863	86.3934
786.345	89.3926		786.345	93.4477		786.345	86.4604
786.827	89.4997		786.827	93.4549		786.827	86.5252
787.309	89.5987		787.309	93.4573		787.309	86.5873
787.792	89.6859		787.792	93.4549		787.792	86.6462
788.274	89.7583		788.274	93.4489		788.274	86.7021
788.756	89.8134		788.756	93.441		788.756	86.7555
789.238	89.8489		789.238	93.433		789.238	86.8073
789.72	89.8625		789.72	93.4259		789.72	86.8584
790.202	89.8524		790.202	93.4204		790.202	86.9096
790.684	89.8181		790.684	93.4157		790.684	86.9612
791.167	89.7606		791.167	93.4108		791.167	87.0129
791.649	89.683		791.649	93.4044		791.649	87.0633
792.131	89.5891		792.131	93.3955		792.131	87.111
792.613	89.4832		792.613	93.3838		792.613	87.1548
793.095	89.3683		793.095	93.3696		793.095	87.1943
793.577	89.2455		793.577	93.3536		793.577	87.2307
794.059	89.115		794.059	93.336		794.059	87.266
794.541	88.9761		794.541	93.317		794.541	87.3023
795.024	88.8284		795.024	93.2961		795.024	87.3413
795.506	88.6718		795.506	93.2724		795.506	87.383
795.988	88.506		795.988	93.2452		795.988	87.426
796.47	88.3298		796.47	93.2138		796.47	87.4681
796.952	88.1401		796.952	93.1783		796.952	87.5074
797.434	87.9321		797.434	93.1388		797.434	87.5435
797.916	87.6997		797.916	93.0958		797.916	87.5778
798.398	87.4371		798.398	93.0498		798.398	87.6134
798.88	87.1395		798.88	93.0006		798.88	87.6538
799.363	86.8036		799.363	92.9476		799.363	87.7012
799.845	86.4262		799.845	92.8897		799.845	87.7563
800.327	86.0031		800.327	92.8251		800.327	87.8172
800.809	85.5279		800.809	92.7526		800.809	87.8807
801.291	84.9916		801.291	92.6707		801.291	87.943
801.773	84.3831		801.773	92.5787		801.773	88.001
802.255	83.6908		802.255	92.4766		802.255	88.0531
802.737	82.9037		802.737	92.3645		802.737	88.0991
803.22	82.0119		803.22	92.2425		803.22	88.1404
803.702	81.006		803.702	92.11		803.702	88.1784
804.184	79.8772		804.184	91.965		804.184	88.215
804.666	78.6185		804.666	91.8041		804.666	88.2512
805.148	77.2295		805.148	91.6219		805.148	88.2875
805.63	75.7217		805.63	91.4124		805.63	88.3237
806.112	74.1261		806.112	91.1688		806.112	88.3591
806.595	72.4964		806.595	90.8849		806.595	88.3928
807.077	70.9066		807.077	90.5552		807.077	88.4242
807.559	69.4427		807.559	90.1752		807.559	88.4528
808.041	68.1893		808.041	89.7414		808.041	88.479
808.523	67.2166		808.523	89.2518		808.523	88.5038
809.005	66.5726		809.005	88.7062		809.005	88.5285
809.487	66.2794		809.487	88.1081		809.487	88.5548
809.969	66.3349		809.969	87.4658		809.969	88.5837
810.452	66.7147		810.452	86.7935		810.452	88.6156
810.934	67.3755		810.934	86.1109		810.934	88.6498
811.416	68.2583		811.416	85.4417		811.416	88.6851
811.898	69.2955		811.898	84.8109		811.898	88.7201
812.38	70.4191		812.38	84.2416		812.38	88.7538
812.862	71.57		812.862	83.754		812.862	88.7856
813.344	72.7044		813.344	83.3644		813.344	88.8155
813.826	73.7952		813.826	83.0847		813.826	88.8439
814.308	74.83		814.308	82.9219		814.308	88.8709
814.791	75.806		814.791	82.8767		814.791	88.8964
815.273	76.7245		815.273	82.942		815.273	88.9204
815.755	77.5876		815.755	83.1043		815.755	88.9429
816.237	78.3968		816.237	83.3451		816.237	88.9644
816.719	79.1537		816.719	83.6445		816.719	88.986
817.201	79.8614		817.201	83.9855		817.201	89.0089
817.683	80.5249		817.683	84.3542		817.683	89.0344
818.165	81.1513		818.165	84.7408		818.165	89.0629
818.648	81.748		818.648	85.1381		818.648	89.0942
819.13	82.3208		819.13	85.539		819.13	89.1276
819.612	82.8737		819.612	85.9368		819.612	89.1621
820.094	83.408		820.094	86.3245		820.094	89.1976
820.576	83.9241		820.576	86.6961		820.576	89.2343
821.058	84.4221		821.058	87.0476		821.058	89.2734
821.54	84.9032		821.54	87.3768		821.54	89.3163
822.023	85.3691		822.023	87.6833		822.023	89.3637
822.505	85.8219		822.505	87.9669		822.505	89.4158
822.987	86.2629		822.987	88.2277		822.987	89.4714
823.469	86.6919		823.469	88.4652		823.469	89.5292
823.951	87.1077		823.951	88.6786		823.951	89.5877
824.433	87.5081		824.433	88.8681		824.433	89.6461
824.915	87.8911		824.915	89.0346		824.915	89.7039
825.397	88.2553		825.397	89.1801		825.397	89.7617
825.88	88.6002		825.88	89.3075		825.88	89.8198
826.362	88.926		826.362	89.4196		826.362	89.8787
826.844	89.2337		826.844	89.5185		826.844	89.9383
827.326	89.5243		827.326	89.6056		827.326	89.9985
827.808	89.7986		827.808	89.6816		827.808	90.0586
828.29	90.0575		828.29	89.7471		828.29	90.1181
828.772	90.3018		828.772	89.803		828.772	90.1761
829.254	90.5322		829.254	89.8505		829.254	90.2317
829.736	90.7497		829.736	89.8913		829.736	90.2838
830.219	90.9554		830.219	89.9266		830.219	90.3319
830.701	91.15		830.701	89.957		830.701	90.3757
831.183	91.3338		831.183	89.9825		831.183	90.4157
831.665	91.5068		831.665	90.0024		831.665	90.4529
832.147	91.668		832.147	90.0163		832.147	90.4884
832.629	91.8166		832.629	90.0243		832.629	90.5224
833.111	91.9521		833.111	90.028		833.111	90.5544
833.593	92.0747		833.593	90.0297		833.593	90.5828
834.076	92.1861		834.076	90.0317		834.076	90.6055
834.558	92.2887		834.558	90.0361		834.558	90.621
835.04	92.3858		835.04	90.0443		835.04	90.6292
835.522	92.4803		835.522	90.0566		835.522	90.6313
836.004	92.5739		836.004	90.0732		836.004	90.63
836.486	92.6674		836.486	90.0941		836.486	90.6282
836.968	92.7606		836.968	90.1204		836.968	90.628
837.451	92.8529		837.451	90.153		837.451	90.63
837.933	92.9437		837.933	90.1931		837.933	90.6333
838.415	93.0329		838.415	90.2415		838.415	90.6361
838.897	93.121		838.897	90.2978		838.897	90.6367
839.379	93.2078		839.379	90.3612		839.379	90.6338
839.861	93.2929		839.861	90.4309		839.861	90.6275
840.343	93.3751		840.343	90.5063		840.343	90.6183
840.825	93.4529		840.825	90.5878		840.825	90.6072
841.308	93.5251		841.308	90.6762		841.308	90.5947
841.79	93.5915		841.79	90.7728		841.79	90.5804
842.272	93.6528		842.272	90.8779		842.272	90.5636
842.754	93.7106		842.754	90.9915		842.754	90.5435
843.236	93.7663		843.236	91.1126		843.236	90.5196
843.718	93.821		843.718	91.24		843.718	90.4921
844.2	93.8744		844.2	91.3726		844.2	90.4618
844.682	93.9257		844.682	91.5093		844.682	90.4298
845.164	93.9737		845.164	91.6499		845.164	90.3972
845.647	94.018		845.647	91.7939		845.647	90.3652
846.129	94.0593		846.129	91.9408		846.129	90.3345
846.611	94.0989		846.611	92.0899		846.611	90.3063
847.093	94.1388		847.093	92.2402		847.093	90.2811
847.575	94.1803		847.575	92.3904		847.575	90.2596
848.057	94.2237		848.057	92.5395		848.057	90.2421
848.539	94.2684		848.539	92.6863		848.539	90.2288
849.021	94.3132		849.021	92.8298		849.021	90.2196
849.504	94.3572		849.504	92.9689		849.504	90.2147
849.986	94.4001		849.986	93.1033		849.986	90.2146
850.468	94.4423		850.468	93.2328		850.468	90.2212
850.95	94.4846		850.95	93.358		850.95	90.2364
851.432	94.5273		851.432	93.4797		851.432	90.2626
851.914	94.5702		851.914	93.5987		851.914	90.3008
852.396	94.6125		852.396	93.7158		852.396	90.3509
852.879	94.6534		852.879	93.8308		852.879	90.4106
853.361	94.6923		853.361	93.9433		853.361	90.4765
853.843	94.7291		853.843	94.0527		853.843	90.545
854.325	94.764		854.325	94.1583		854.325	90.6137
854.807	94.7969		854.807	94.2601		854.807	90.6825
855.289	94.8271		855.289	94.3582		855.289	90.7535
855.771	94.853		855.771	94.4529		855.771	90.83
856.253	94.873		856.253	94.5442		856.253	90.9151
856.736	94.886		856.736	94.6314		856.736	91.0103
857.218	94.8927		857.218	94.7131		857.218	91.1148
857.7	94.8948		857.7	94.7883		857.7	91.2258
858.182	94.8956		858.182	94.8555		858.182	91.3394
858.664	94.8977		858.664	94.9144		858.664	91.4518
859.146	94.9028		859.146	94.9652		859.146	91.5602
859.628	94.9105		859.628	95.0088		859.628	91.6632
860.11	94.9189		860.11	95.0464		860.11	91.7604
860.592	94.926		860.592	95.0794		860.592	91.8514
861.075	94.9305		861.075	95.1094		861.075	91.9362
861.557	94.9325		861.557	95.1376		861.557	92.0142
862.039	94.9336		862.039	95.1656		862.039	92.0853
862.521	94.9359		862.521	95.1946		862.521	92.1497
863.003	94.9408		863.003	95.2259		863.003	92.2082
863.485	94.9484		863.485	95.2601		863.485	92.2614
863.967	94.9575		863.967	95.2979		863.967	92.3098
864.449	94.9662		864.449	95.3396		864.449	92.3532
864.932	94.9734		864.932	95.3851		864.932	92.3911
865.414	94.9789		865.414	95.4353		865.414	92.4232
865.896	94.9839		865.896	95.4903		865.896	92.4497
866.378	94.9901		866.378	95.5505		866.378	92.4719
866.86	94.9986		866.86	95.6158		866.86	92.4915
867.342	95.0097		867.342	95.6849		867.342	92.5107
867.824	95.0222		867.824	95.7558		867.824	92.5311
868.307	95.0344		868.307	95.8257		868.307	92.5532
868.789	95.0446		868.789	95.8917		868.789	92.5766
869.271	95.0522		869.271	95.9518		869.271	92.6006
869.753	95.0574		869.753	96.0052		869.753	92.6241
870.235	95.0608		870.235	96.0521		870.235	92.6467
870.717	95.0629		870.717	96.0936		870.717	92.6684
871.199	95.0632		871.199	96.1306		871.199	92.6893
871.681	95.0602		871.681	96.1632		871.681	92.7093
872.163	95.052		872.163	96.1911		872.163	92.7281
872.646	95.037		872.646	96.2133		872.646	92.745
873.128	95.0142		873.128	96.2293		873.128	92.7596
873.61	94.9831		873.61	96.2392		873.61	92.7717
874.092	94.9441		874.092	96.2444		874.092	92.7818
874.574	94.8972		874.574	96.2466		874.574	92.7905
875.056	94.8428		875.056	96.2477		875.056	92.7984
875.538	94.781		875.538	96.2491		875.538	92.8055
876.02	94.7136		876.02	96.2514		876.02	92.8119
876.503	94.644		876.503	96.2545		876.503	92.8177
876.985	94.5774		876.985	96.2581		876.985	92.8238
877.467	94.5204		877.467	96.2619		877.467	92.8316
877.949	94.4794		877.949	96.2661		877.949	92.8433
878.431	94.4601		878.431	96.2709		878.431	92.8602
878.913	94.4659		878.913	96.2763		878.913	92.882
879.395	94.4985		879.395	96.2823		879.395	92.9066
879.877	94.558		879.877	96.2885		879.877	92.9299
880.36	94.6436		880.36	96.2944		880.36	92.9471
880.842	94.7536		880.842	96.2999		880.842	92.9545
881.324	94.8859		881.324	96.3054		881.324	92.9511
881.806	95.0369		881.806	96.3115		881.806	92.9391
882.288	95.2022		882.288	96.3188		882.288	92.9236
882.77	95.3762		882.77	96.3276		882.77	92.9104
883.252	95.5526		883.252	96.3373		883.252	92.9047
883.734	95.7257		883.734	96.3472		883.734	92.9091
884.217	95.891		884.217	96.3562		884.217	92.9232
884.699	96.0462		884.699	96.3637		884.699	92.9435
885.181	96.1904		885.181	96.3699		885.181	92.9656
885.663	96.3241		885.663	96.3756		885.663	92.9849
886.145	96.4477		886.145	96.3817		886.145	92.9986
886.627	96.5608		886.627	96.389		886.627	93.0064
887.109	96.6622		887.109	96.3972		887.109	93.0102
887.591	96.7505		887.591	96.4055		887.591	93.0139
888.074	96.8254		888.074	96.4125		888.074	93.0221
888.556	96.8878		888.556	96.417		888.556	93.0389
889.038	96.9406		889.038	96.4188		889.038	93.0668
889.52	96.9869		889.52	96.4182		889.52	93.1056
890.002	97.0296		890.002	96.4163		890.002	93.1522
890.484	97.0701		890.484	96.4142		890.484	93.2011
890.966	97.1079		890.966	96.4124		890.966	93.2453
891.448	97.1413		891.448	96.4109		891.448	93.2784
891.931	97.1689		891.931	96.4088		891.931	93.2968
892.413	97.1901		892.413	96.4054		892.413	93.3004
892.895	97.2059		892.895	96.4		892.895	93.2937
893.377	97.2182		893.377	96.3928		893.377	93.2839
893.859	97.2291		893.859	96.3843		893.859	93.2785
894.341	97.2397		894.341	96.3757		894.341	93.2826
894.823	97.2504		894.823	96.3681		894.823	93.2974
895.306	97.2607		895.306	96.3625		895.306	93.3194
895.788	97.2702		895.788	96.3595		895.788	93.3424
896.27	97.2789		896.27	96.3591		896.27	93.3594
896.752	97.2875		896.752	96.3612		896.752	93.366
897.234	97.2968		897.234	96.365		897.234	93.3615
897.716	97.3072		897.716	96.3695		897.716	93.3494
898.198	97.3179		898.198	96.3732		898.198	93.3354
898.68	97.3276		898.68	96.3747		898.68	93.3254
899.163	97.3349		899.163	96.3729		899.163	93.3231
899.645	97.3392		899.645	96.3675		899.645	93.3292
900.127	97.341		900.127	96.3592		900.127	93.3411
900.609	97.3419		900.609	96.3496		900.609	93.3547
901.091	97.3434		901.091	96.3405		901.091	93.3656
901.573	97.3462		901.573	96.3335		901.573	93.3712
902.055	97.35		902.055	96.3293		902.055	93.3711
902.537	97.3533		902.537	96.3275		902.537	93.3668
903.019	97.3544		903.019	96.3268		903.019	93.3609
903.502	97.3529		903.502	96.3257		903.502	93.3563
903.984	97.3496		903.984	96.3229		903.984	93.3551
904.466	97.3464		904.466	96.318		904.466	93.3579
904.948	97.3454		904.948	96.3111		904.948	93.3641
905.43	97.3476		905.43	96.303		905.43	93.3719
905.912	97.3523		905.912	96.2944		905.912	93.3787
906.394	97.3572		906.394	96.2854		906.394	93.3822
906.876	97.3598		906.876	96.276		906.876	93.3807
907.359	97.3588		907.359	96.2656		907.359	93.3739
907.841	97.3546		907.841	96.2541		907.841	93.363
908.323	97.3494		908.323	96.2416		908.323	93.3505
908.805	97.3461		908.805	96.2284		908.805	93.339
909.287	97.3469		909.287	96.2154		909.287	93.3309
909.769	97.352		909.769	96.2027		909.769	93.3264
910.251	97.3602		910.251	96.1904		910.251	93.3244
910.734	97.369		910.734	96.1782		910.734	93.3221
911.216	97.3765		911.216	96.1655		911.216	93.3164
911.698	97.382		911.698	96.1521		911.698	93.3051
912.18	97.3863		912.18	96.1379		912.18	93.2877
912.662	97.3912		912.662	96.1234		912.662	93.2653
913.144	97.3982		913.144	96.1091		913.144	93.2403
913.626	97.4071		913.626	96.0951		913.626	93.2151
914.108	97.4169		914.108	96.0814		914.108	93.1911
914.591	97.4253		914.591	96.0675		914.591	93.1679
915.073	97.4309		915.073	96.0527		915.073	93.1442
915.555	97.4332		915.555	96.0366		915.555	93.1181
916.037	97.4335		916.037	96.0192		916.037	93.0879
916.519	97.4335		916.519	96.0006		916.519	93.0531
917.001	97.4349		917.001	95.9813		917.001	93.0142
917.483	97.438		917.483	95.9616		917.483	92.9725
917.965	97.4416		917.965	95.942		917.965	92.9292
918.447	97.4441		918.447	95.9227		918.447	92.8853
918.93	97.444		918.93	95.904		918.93	92.8412
919.412	97.441		919.412	95.8865		919.412	92.797
919.894	97.4364		919.894	95.8711		919.894	92.7528
920.376	97.4322		920.376	95.8583		920.376	92.7089
920.858	97.43		920.858	95.8488		920.858	92.6657
921.34	97.4304		921.34	95.8428		921.34	92.6237
921.822	97.4325		921.822	95.84		921.822	92.5831
922.304	97.4348		922.304	95.8401		922.304	92.544
922.787	97.4362		922.787	95.8429		922.787	92.5067
923.269	97.4364		923.269	95.8485		923.269	92.4714
923.751	97.4365		923.751	95.8573		923.751	92.4386
924.233	97.4385		924.233	95.87		924.233	92.4089
924.715	97.4434		924.715	95.8865		924.715	92.3827
925.197	97.451		925.197	95.9064		925.197	92.3597
925.679	97.4598		925.679	95.9287		925.679	92.3392
926.161	97.467		926.161	95.952		926.161	92.32
926.644	97.4704		926.644	95.9752		926.644	92.3012
927.126	97.4689		927.126	95.9977		927.126	92.2827
927.608	97.4631		927.608	96.0196		927.608	92.2649
928.09	97.4547		928.09	96.0417		928.09	92.2492
928.572	97.4461		928.572	96.0646		928.572	92.2368
929.054	97.4385		929.054	96.0886		929.054	92.2281
929.536	97.4324		929.536	96.1129		929.536	92.222
930.018	97.4274		930.018	96.1361		930.018	92.2162
930.5	97.4231		930.5	96.1568		930.5	92.2079
930.983	97.4191		930.983	96.1736		930.983	92.1946
931.465	97.4162		931.465	96.1862		931.465	92.175
931.947	97.4149		931.947	96.1951		931.947	92.1494
932.429	97.4154		932.429	96.2011		932.429	92.1192
932.911	97.4172		932.911	96.2054		932.911	92.086
933.393	97.4189		933.393	96.2085		933.393	92.0503
933.875	97.4187		933.875	96.2108		933.875	92.0113
934.357	97.4159		934.357	96.212		934.357	91.9666
934.84	97.4109		934.84	96.2119		934.84	91.9135
935.322	97.4051		935.322	96.2108		935.322	91.8496
935.804	97.4005		935.804	96.209		935.804	91.7741
936.286	97.3983		936.286	96.2069		936.286	91.6883
936.768	97.3986		936.768	96.2049		936.768	91.5954
937.25	97.3999		937.25	96.2029		937.25	91.4999
937.732	97.4004		937.732	96.2004		937.732	91.407
938.215	97.3985		938.215	96.197		938.215	91.3218
938.697	97.3941		938.697	96.1924		938.697	91.2483
939.179	97.388		939.179	96.1868		939.179	91.1895
939.661	97.3822		939.661	96.1807		939.661	91.1465
940.143	97.3779		940.143	96.1745		940.143	91.1186
940.625	97.3755		940.625	96.1685		940.625	91.1035
941.107	97.374		941.107	96.1622		941.107	91.0978
941.589	97.3718		941.589	96.1549		941.589	91.0969
942.072	97.3678		942.072	96.1455		942.072	91.0964
942.554	97.3616		942.554	96.1335		942.554	91.0925
943.036	97.3543		943.036	96.1187		943.036	91.0827
943.518	97.3472		943.518	96.1017		943.518	91.0657
944	97.3415		944	96.0834		944	91.0415
944.482	97.3371		944.482	96.0647		944.482	91.0105
944.964	97.333		944.964	96.0466		944.964	90.9733
945.446	97.3274		945.446	96.0294		945.446	90.9301
945.928	97.3192		945.928	96.0135		945.928	90.8808
946.411	97.3084		946.411	95.9989		946.411	90.8253
946.893	97.2962		946.893	95.9856		946.893	90.7636
947.375	97.2846		947.375	95.9737		947.375	90.6964
947.857	97.2752		947.857	95.9628		947.857	90.6243
948.339	97.2681		948.339	95.9522		948.339	90.5479
948.821	97.2623		948.821	95.941		948.821	90.4678
949.303	97.2558		949.303	95.9281		949.303	90.3837
949.785	97.2467		949.785	95.913		949.785	90.2954
950.268	97.2339		950.268	95.8954		950.268	90.2027
950.75	97.2175		950.75	95.8761		950.75	90.1057
951.232	97.1984		951.232	95.8559		951.232	90.005
951.714	97.1773		951.714	95.8361		951.714	89.9017
952.196	97.1543		952.196	95.8173		952.196	89.7965
952.678	97.1284		952.678	95.7999		952.678	89.6901
953.16	97.0985		953.16	95.7838		953.16	89.5823
953.643	97.0636		953.643	95.7689		953.643	89.4725
954.125	97.0241		954.125	95.7549		954.125	89.3598
954.607	96.9812		954.607	95.7419		954.607	89.2434
955.089	96.9371		955.089	95.73		955.089	89.123
955.571	96.8935		955.571	95.7191		955.571	88.9989
956.053	96.8514		956.053	95.7088		956.053	88.8718
956.535	96.8111		956.535	95.698		956.535	88.7422
957.017	96.7723		957.017	95.6859		957.017	88.6106
957.5	96.7353		957.5	95.6715		957.5	88.4769
957.982	96.7011		957.982	95.6548		957.982	88.3404
958.464	96.6713		958.464	95.6364		958.464	88.2002
958.946	96.6476		958.946	95.6175		958.946	88.0553
959.428	96.6309		959.428	95.5994		959.428	87.9049
959.91	96.6208		959.91	95.5829		959.91	87.7484
960.392	96.6154		960.392	95.5684		960.392	87.5856
960.874	96.6122		960.874	95.5555		960.874	87.4163
961.357	96.609		961.357	95.5436		961.357	87.24
961.839	96.6047		961.839	95.5322		961.839	87.0563
962.321	96.5994		962.321	95.5208		962.321	86.8647
962.803	96.594		962.803	95.5097		962.803	86.6643
963.285	96.5893		963.285	95.4991		963.285	86.4546
963.767	96.5851		963.767	95.4892		963.767	86.2351
964.249	96.5806		964.249	95.48		964.249	86.0054
964.731	96.5741		964.731	95.4714		964.731	85.7651
965.214	96.5644		965.214	95.463		965.214	85.5131
965.696	96.5512		965.696	95.4547		965.696	85.248
966.178	96.5354		966.178	95.4466		966.178	84.9679
966.66	96.5182		966.66	95.4392		966.66	84.6708
967.142	96.501		967.142	95.4329		967.142	84.3547
967.624	96.4842		967.624	95.4279		967.624	84.0186
968.106	96.4673		968.106	95.4243		968.106	83.6618
968.588	96.4493		968.588	95.4217		968.588	83.284
969.071	96.4295		969.071	95.42		969.071	82.8842
969.553	96.408		969.553	95.419		969.553	82.4604
970.035	96.3858		970.035	95.4187		970.035	82.0087
970.517	96.3647		970.517	95.4193		970.517	81.5239
970.999	96.3463		970.999	95.4211		970.999	81.0003
971.481	96.3316		971.481	95.424		971.481	80.4322
971.963	96.3206		971.963	95.4275		971.963	79.8156
972.445	96.3134		972.445	95.4315		972.445	79.1476
972.928	96.3098		972.928	95.4357		972.928	78.4267
973.41	96.3103		973.41	95.4403		973.41	77.6514
973.892	96.3157		973.892	95.4461		973.892	76.8203
974.374	96.3269		974.374	95.4539		974.374	75.9315
974.856	96.344		974.856	95.4644		974.856	74.9842
975.338	96.3661		975.338	95.4779		975.338	73.9802
975.82	96.3913		975.82	95.4938		975.82	72.9257
976.302	96.4173		976.302	95.5108		976.302	71.8319
976.784	96.4422		976.784	95.5278		976.784	70.7143
977.267	96.4651		977.267	95.5435		977.267	69.5912
977.749	96.4862		977.749	95.5576		977.749	68.4817
978.231	96.506		978.231	95.5702		978.231	67.4047
978.713	96.5252		978.713	95.5816		978.713	66.3792
979.195	96.5435		979.195	95.5923		979.195	65.4253
979.677	96.5598		979.677	95.6022		979.677	64.5639
980.159	96.573		980.159	95.6107		980.159	63.8158
980.641	96.5821		980.641	95.6172		980.641	63.1983
981.124	96.5874		981.124	95.6212		981.124	62.7219
981.606	96.5899		981.606	95.6225		981.606	62.3886
982.088	96.591		982.088	95.6217		982.088	62.1924
982.57	96.5919		982.57	95.6193		982.57	62.1228
983.052	96.5927		983.052	95.6163		983.052	62.169
983.534	96.5926		983.534	95.613		983.534	62.3223
984.016	96.5903		984.016	95.6097		984.016	62.5761
984.499	96.585		984.499	95.6064		984.499	62.9244
984.981	96.5767		984.981	95.6033		984.981	63.3588
985.463	96.5667		985.463	95.6007		985.463	63.8676
985.945	96.5568		985.945	95.5991		985.945	64.4375
986.427	96.5488		986.427	95.5994		986.427	65.0556
986.909	96.5435		986.909	95.6019		986.909	65.7127
987.391	96.5409		987.391	95.6066		987.391	66.4043
987.873	96.5405		987.873	95.6131		987.873	67.1293
988.356	96.5418		988.356	95.6208		988.356	67.8871
988.838	96.5451		988.838	95.6293		988.838	68.675
989.32	96.5516		989.32	95.6381		989.32	69.4872
989.802	96.5624		989.802	95.6472		989.802	70.3153
990.284	96.5787		990.284	95.6568		990.284	71.1507
990.766	96.6004		990.766	95.6666		990.766	71.9867
991.248	96.6263		991.248	95.6765		991.248	72.8199
991.73	96.6547		991.73	95.6857		991.73	73.6486
992.212	96.6836		992.212	95.6937		992.212	74.4716
992.695	96.712		992.695	95.6997		992.695	75.286
993.177	96.7393		993.177	95.7034		993.177	76.0868
993.659	96.7658		993.659	95.7047		993.659	76.8673
994.141	96.7917		994.141	95.704		994.141	77.6205
994.623	96.8165		994.623	95.7013		994.623	78.3407
995.105	96.8393		995.105	95.6968		995.105	79.024
995.587	96.8587		995.587	95.6907		995.587	79.668
996.069	96.8735		996.069	95.6829		996.069	80.2717
996.552	96.8834		996.552	95.6737		996.552	80.8345
997.034	96.8888		997.034	95.6634		997.034	81.3566
997.516	96.8905		997.516	95.652		997.516	81.8388
997.998	96.8896		997.998	95.6395		997.998	82.2834
998.48	96.8863		998.48	95.6254		998.48	82.6936
998.962	96.8804		998.962	95.6086		998.962	83.0731
999.444	96.8715		999.444	95.5883		999.444	83.4249
999.927	96.8593		999.927	95.5638		999.927	83.7509
1000.41	96.8443		1000.41	95.5351		1000.41	84.0516
1000.89	96.8273		1000.89	95.503		1000.89	84.3268
1001.37	96.8092		1001.37	95.4685		1001.37	84.5766
1001.86	96.7901		1001.86	95.4328		1001.86	84.8025
1002.34	96.769		1002.34	95.3964		1002.34	85.0075
1002.82	96.7438		1002.82	95.3593		1002.82	85.1962
1003.3	96.7121		1003.3	95.3207		1003.3	85.3736
1003.78	96.6716		1003.78	95.2797		1003.78	85.5438
1004.27	96.6209		1004.27	95.235		1004.27	85.7095
1004.75	96.5596		1004.75	95.186		1004.75	85.8715
1005.23	96.4873		1005.23	95.1321		1005.23	86.0295
1005.71	96.4038		1005.71	95.0729		1005.71	86.1826
1006.19	96.3079		1006.19	95.0079		1006.19	86.3301
1006.68	96.1978		1006.68	94.9365		1006.68	86.4724
1007.16	96.0714		1007.16	94.858		1007.16	86.6107
1007.64	95.9266		1007.64	94.7715		1007.64	86.7465
1008.12	95.7611		1008.12	94.6764		1008.12	86.8816
1008.61	95.5717		1008.61	94.5722		1008.61	87.0172
1009.09	95.353		1009.09	94.4586		1009.09	87.1543
1009.57	95.0964		1009.57	94.3355		1009.57	87.2934
1010.05	94.7907		1010.05	94.2032		1010.05	87.434
1010.53	94.423		1010.53	94.0627		1010.53	87.5756
1011.01	93.9823		1011.01	93.916		1011.01	87.7167
1011.5	93.4631		1011.5	93.7669		1011.5	87.8556
1011.98	92.8688		1011.98	93.6205		1011.98	87.9907
1012.46	92.2141		1012.46	93.4832		1012.46	88.121
1012.94	91.525		1012.94	93.3621		1012.94	88.2467
1013.43	90.8374		1013.43	93.2641		1013.43	88.3689
1013.91	90.1942		1013.91	93.1955		1013.91	88.4896
1014.39	89.641		1014.39	93.1612		1014.39	88.6109
1014.87	89.2207		1014.87	93.1645		1014.87	88.734
1015.35	88.9688		1015.35	93.2065		1015.35	88.8589
1015.84	88.9067		1015.84	93.2864		1015.84	88.9844
1016.32	89.0393		1016.32	93.4009		1016.32	89.1086
1016.8	89.3542		1016.8	93.5452		1016.8	89.2296
1017.28	89.8241		1017.28	93.7127		1017.28	89.346
1017.76	90.4124		1017.76	93.8963		1017.76	89.4573
1018.25	91.0787		1018.25	94.0885		1018.25	89.564
1018.73	91.7833		1018.73	94.2823		1018.73	89.6667
1019.21	92.4917		1019.21	94.4714		1019.21	89.7661
1019.69	93.1762		1019.69	94.6507		1019.69	89.8626
1020.18	93.8173		1020.18	94.817		1020.18	89.9565
1020.66	94.4026		1020.66	94.9682		1020.66	90.0479
1021.14	94.926		1021.14	95.1034		1021.14	90.1367
1021.62	95.3857		1021.62	95.2223		1021.62	90.2228
1022.1	95.783		1022.1	95.3248		1022.1	90.3061
1022.59	96.1213		1022.59	95.411		1022.59	90.3861
1023.07	96.4059		1023.07	95.4813		1023.07	90.4619
1023.55	96.6438		1023.55	95.5368		1023.55	90.533
1024.03	96.8427		1024.03	95.5794		1024.03	90.5992
1024.52	97.0102		1024.52	95.6116		1024.52	90.6608
1025	97.1522		1025	95.6359		1025	90.7188
1025.48	97.2727		1025.48	95.6548		1025.48	90.7743
1025.96	97.3731		1025.96	95.6696		1025.96	90.8283
1026.44	97.4533		1026.44	95.6812		1026.44	90.8812
1026.93	97.5132		1026.93	95.6897		1026.93	90.9329
1027.41	97.5541		1027.41	95.6946		1027.41	90.9828
1027.89	97.5785		1027.89	95.6957		1027.89	91.0303
1028.37	97.5907		1028.37	95.6919		1028.37	91.0748
1028.85	97.5949		1028.85	95.6815		1028.85	91.1162
1029.34	97.5948		1029.34	95.6627		1029.34	91.1548
1029.82	97.5929		1029.82	95.6334		1029.82	91.1911
1030.3	97.5904		1030.3	95.5929		1030.3	91.2256
1030.78	97.5883		1030.78	95.5421		1030.78	91.2593
1031.27	97.5874		1031.27	95.4853		1031.27	91.2932
1031.75	97.5892		1031.75	95.4289		1031.75	91.3285
1032.23	97.5945		1032.23	95.381		1032.23	91.3668
1032.71	97.6042		1032.71	95.349		1032.71	91.409
1033.19	97.6179		1033.19	95.3381		1033.19	91.4553
1033.67	97.6344		1033.67	95.3494		1033.67	91.5051
1034.16	97.6522		1034.16	95.3798		1034.16	91.5566
1034.64	97.6701		1034.64	95.4226		1034.64	91.6077
1035.12	97.6876		1035.12	95.4697		1035.12	91.6564
1035.6	97.7048		1035.6	95.5135		1035.6	91.7017
1036.09	97.7219		1036.09	95.5485		1036.09	91.744
1036.57	97.7382		1036.57	95.572		1036.57	91.7843
1037.05	97.7526		1037.05	95.5843		1037.05	91.824
1037.53	97.7628		1037.53	95.587		1037.53	91.8644
1038.01	97.7672		1038.01	95.5827		1038.01	91.9056
1038.5	97.7653		1038.5	95.5737		1038.5	91.9468
1038.98	97.7582		1038.98	95.5621		1038.98	91.9871
1039.46	97.7487		1039.46	95.5492		1039.46	92.0256
1039.94	97.7396		1039.94	95.536		1039.94	92.062
1040.42	97.7333		1040.42	95.5231		1040.42	92.0969
1040.91	97.7304		1040.91	95.5111		1040.91	92.1311
1041.39	97.7297		1041.39	95.4999		1041.39	92.1655
1041.87	97.7294		1041.87	95.4892		1041.87	92.2002
1042.35	97.7281		1042.35	95.4783		1042.35	92.2349
1042.84	97.7253		1042.84	95.4665		1042.84	92.2687
1043.32	97.722		1043.32	95.4532		1043.32	92.3008
1043.8	97.7197		1043.8	95.4383		1043.8	92.3305
1044.28	97.7195		1044.28	95.4221		1044.28	92.3578
1044.76	97.7213		1044.76	95.4048		1044.76	92.3827
1045.25	97.7238		1045.25	95.3869		1045.25	92.4057
1045.73	97.7248		1045.73	95.3684		1045.73	92.4271
1046.21	97.7227		1046.21	95.3492		1046.21	92.4471
1046.69	97.717		1046.69	95.3293		1046.69	92.4661
1047.17	97.7089		1047.17	95.3088		1047.17	92.4844
1047.66	97.7001		1047.66	95.288		1047.66	92.5024
1048.14	97.6925		1048.14	95.2674		1048.14	92.5202
1048.62	97.6868		1048.62	95.2477		1048.62	92.5374
1049.1	97.6828		1049.1	95.2291		1049.1	92.5532
1049.59	97.6794		1049.59	95.2115		1049.59	92.5669
1050.07	97.676		1050.07	95.1947		1050.07	92.5777
1050.55	97.6723		1050.55	95.1782		1050.55	92.5861
1051.03	97.6694		1051.03	95.1616		1051.03	92.5932
1051.51	97.6682		1051.51	95.1446		1051.51	92.601
1052	97.6696		1052	95.1272		1052	92.611
1052.48	97.6729		1052.48	95.1093		1052.48	92.6242
1052.96	97.6767		1052.96	95.0908		1052.96	92.6399
1053.44	97.6794		1053.44	95.0717		1053.44	92.6566
1053.92	97.6798		1053.92	95.0521		1053.92	92.6718
1054.41	97.6781		1054.41	95.0323		1054.41	92.6837
1054.89	97.6754		1054.89	95.0133		1054.89	92.6919
1055.37	97.6734		1055.37	94.9959		1055.37	92.6973
1055.85	97.6729		1055.85	94.9815		1055.85	92.7019
1056.34	97.6731		1056.34	94.9708		1056.34	92.7079
1056.82	97.6721		1056.82	94.9641		1056.82	92.7172
1057.3	97.6672		1057.3	94.9611		1057.3	92.7301
1057.78	97.6563		1057.78	94.9612		1057.78	92.7464
1058.26	97.6393		1058.26	94.9633		1058.26	92.7651
1058.75	97.6176		1058.75	94.9671		1058.75	92.7856
1059.23	97.594		1059.23	94.9724		1059.23	92.8075
1059.71	97.5713		1059.71	94.9794		1059.71	92.8315
1060.19	97.5515		1060.19	94.9888		1060.19	92.8578
1060.67	97.5356		1060.67	95.0009		1060.67	92.8868
1061.16	97.5237		1061.16	95.0157		1061.16	92.9182
1061.64	97.5162		1061.64	95.0326		1061.64	92.9514
1062.12	97.5139		1062.12	95.0505		1062.12	92.9861
1062.6	97.5185		1062.6	95.0685		1062.6	93.0223
1063.09	97.531		1063.09	95.0856		1063.09	93.0603
1063.57	97.5513		1063.57	95.101		1063.57	93.1007
1064.05	97.577		1064.05	95.1146		1064.05	93.1437
1064.53	97.6038		1064.53	95.1262		1064.53	93.1885
1065.01	97.6262		1065.01	95.136		1065.01	93.2336
1065.49	97.6392		1065.49	95.1444		1065.49	93.2777
1065.98	97.6401		1065.98	95.1516		1065.98	93.3196
1066.46	97.6287		1066.46	95.1581		1066.46	93.3597
1066.94	97.6073		1066.94	95.1643		1066.94	93.3993
1067.42	97.5798		1067.42	95.1703		1067.42	93.4403
1067.91	97.5502		1067.91	95.1761		1067.91	93.484
1068.39	97.5216		1068.39	95.1813		1068.39	93.5305
1068.87	97.4961		1068.87	95.1851		1068.87	93.578
1069.35	97.475		1069.35	95.1869		1069.35	93.6243
1069.84	97.459		1069.84	95.1864		1069.84	93.6668
1070.32	97.4489		1070.32	95.1837		1070.32	93.7045
1070.8	97.4449		1070.8	95.1791		1070.8	93.7377
1071.28	97.4463		1071.28	95.1735		1071.28	93.7683
1071.76	97.4513		1071.76	95.1676		1071.76	93.7986
1072.24	97.4576		1072.24	95.1619		1072.24	93.8301
1072.73	97.4626		1072.73	95.1566		1072.73	93.8633
1073.21	97.4645		1073.21	95.1517		1073.21	93.8972
1073.69	97.4628		1073.69	95.1472		1073.69	93.9305
1074.17	97.4587		1074.17	95.1433		1074.17	93.962
1074.66	97.4535		1074.66	95.1401		1074.66	93.9911
1075.14	97.4488		1075.14	95.1378		1075.14	94.0181
1075.62	97.4448		1075.62	95.1363		1075.62	94.0436
1076.1	97.4407		1076.1	95.1351		1076.1	94.0677
1076.58	97.435		1076.58	95.1335		1076.58	94.09
1077.07	97.4265		1077.07	95.1305		1077.07	94.1099
1077.55	97.4148		1077.55	95.1255		1077.55	94.1268
1078.03	97.4007		1078.03	95.1181		1078.03	94.1407
1078.51	97.3855		1078.51	95.1087		1078.51	94.1527
1078.99	97.3702		1078.99	95.0978		1078.99	94.1643
1079.48	97.3551		1079.48	95.0862		1079.48	94.177
1079.96	97.3395		1079.96	95.0743		1079.96	94.1911
1080.44	97.3222		1080.44	95.0623		1080.44	94.2059
1080.92	97.3024		1080.92	95.0501		1080.92	94.2199
1081.41	97.2803		1081.41	95.0373		1081.41	94.2314
1081.89	97.2571		1081.89	95.0237		1081.89	94.2396
1082.37	97.2344		1082.37	95.0089		1082.37	94.2448
1082.85	97.2134		1082.85	94.993		1082.85	94.2478
1083.33	97.1943		1083.33	94.976		1083.33	94.2497
1083.82	97.1762		1083.82	94.958		1083.82	94.251
1084.3	97.1576		1084.3	94.9392		1084.3	94.2515
1084.78	97.1372		1084.78	94.9197		1084.78	94.2501
1085.26	97.1146		1085.26	94.8998		1085.26	94.2462
1085.74	97.0905		1085.74	94.8801		1085.74	94.2395
1086.23	97.0659		1086.23	94.861		1086.23	94.2312
1086.71	97.0417		1086.71	94.843		1086.71	94.2228
1087.19	97.0179		1087.19	94.8262		1087.19	94.2158
1087.67	96.9936		1087.67	94.8103		1087.67	94.2111
1088.15	96.9674		1088.15	94.7946		1088.15	94.2084
1088.64	96.9387		1088.64	94.7781		1088.64	94.2069
1089.12	96.9075		1089.12	94.76		1089.12	94.2054
1089.6	96.8748		1089.6	94.7396		1089.6	94.2034
1090.08	96.8422		1090.08	94.7168		1090.08	94.2013
1090.57	96.811		1090.57	94.6918		1090.57	94.1998
1091.05	96.7816		1091.05	94.6652		1091.05	94.1997
1091.53	96.7534		1091.53	94.6375		1091.53	94.2009
1092.01	96.7254		1092.01	94.6091		1092.01	94.2022
1092.49	96.6963		1092.49	94.5803		1092.49	94.2019
1092.98	96.6659		1092.98	94.5509		1092.98	94.1983
1093.46	96.6342		1093.46	94.5209		1093.46	94.1905
1093.94	96.602		1093.94	94.49		1093.94	94.1791
1094.42	96.5693		1094.42	94.4581		1094.42	94.1658
1094.9	96.536		1094.9	94.4253		1094.9	94.1525
1095.39	96.5014		1095.39	94.3918		1095.39	94.1412
1095.87	96.4646		1095.87	94.3578		1095.87	94.1327
1096.35	96.4254		1096.35	94.3238		1096.35	94.1269
1096.83	96.3842		1096.83	94.2904		1096.83	94.1231
1097.32	96.3418		1097.32	94.258		1097.32	94.1206
1097.8	96.2993		1097.8	94.2267		1097.8	94.1189
1098.28	96.2568		1098.28	94.1967		1098.28	94.1176
1098.76	96.2135		1098.76	94.1676		1098.76	94.1163
1099.24	96.1683		1099.24	94.1389		1099.24	94.1143
1099.73	96.12		1099.73	94.1102		1099.73	94.1108
1100.21	96.0681		1100.21	94.081		1100.21	94.105
1100.69	96.0134		1100.69	94.0513		1100.69	94.0966
1101.17	95.9574		1101.17	94.0213		1101.17	94.0864
1101.65	95.9017		1101.65	93.9915		1101.65	94.0758
1102.14	95.8472		1102.14	93.9625		1102.14	94.0665
1102.62	95.7937		1102.62	93.935		1102.62	94.0596
1103.1	95.7405		1103.1	93.9093		1103.1	94.0555
1103.58	95.6869		1103.58	93.8856		1103.58	94.0533
1104.07	95.6331		1104.07	93.8637		1104.07	94.0516
1104.55	95.5804		1104.55	93.8435		1104.55	94.0492
1105.03	95.5313		1105.03	93.8247		1105.03	94.0456
1105.51	95.4884		1105.51	93.8068		1105.51	94.0414
1105.99	95.4536		1105.99	93.7898		1105.99	94.0381
1106.48	95.4279		1106.48	93.7738		1106.48	94.0369
1106.96	95.411		1106.96	93.7588		1106.96	94.0386
1107.44	95.4023		1107.44	93.7454		1107.44	94.043
1107.92	95.4015		1107.92	93.7336		1107.92	94.0492
1108.4	95.4086		1108.4	93.724		1108.4	94.056
1108.89	95.4241		1108.89	93.7168		1108.89	94.0625
1109.37	95.4484		1109.37	93.7121		1109.37	94.0684
1109.85	95.4809		1109.85	93.7102		1109.85	94.074
1110.33	95.5199		1110.33	93.7112		1110.33	94.0794
1110.82	95.563		1110.82	93.7151		1110.82	94.0845
1111.3	95.6075		1111.3	93.7218		1111.3	94.0888
1111.78	95.6513		1111.78	93.7312		1111.78	94.0919
1112.26	95.6934		1112.26	93.7426		1112.26	94.0939
1112.74	95.7337		1112.74	93.7558		1112.74	94.0956
1113.23	95.7725		1113.23	93.77		1113.23	94.0982
1113.71	95.8101		1113.71	93.7848		1113.71	94.1034
1114.19	95.846		1114.19	93.7999		1114.19	94.1117
1114.67	95.8793		1114.67	93.8153		1114.67	94.1222
1115.15	95.909		1115.15	93.8311		1115.15	94.133
1115.64	95.9347		1115.64	93.8475		1115.64	94.1416
1116.12	95.9569		1116.12	93.865		1116.12	94.146
1116.6	95.9767		1116.6	93.8838		1116.6	94.1455
1117.08	95.9958		1117.08	93.9038		1117.08	94.1408
1117.57	96.0148		1117.57	93.9246		1117.57	94.134
1118.05	96.0337		1118.05	93.9458		1118.05	94.1271
1118.53	96.0517		1118.53	93.9664		1118.53	94.1215
1119.01	96.0678		1119.01	93.9858		1119.01	94.1169
1119.49	96.0816		1119.49	94.0032		1119.49	94.112
1119.98	96.0936		1119.98	94.0182		1119.98	94.1051
1120.46	96.1053		1120.46	94.0308		1120.46	94.0946
1120.94	96.1181		1120.94	94.0413		1120.94	94.0795
1121.42	96.133		1121.42	94.0502		1121.42	94.0602
1121.9	96.1498		1121.9	94.0579		1121.9	94.0372
1122.39	96.1674		1122.39	94.0647		1122.39	94.0113
1122.87	96.1845		1122.87	94.0707		1122.87	93.9833
1123.35	96.2		1123.35	94.0757		1123.35	93.9535
1123.83	96.214		1123.83	94.0795		1123.83	93.9227
1124.32	96.2275		1124.32	94.0817		1124.32	93.8917
1124.8	96.2415		1124.8	94.0822		1124.8	93.8616
1125.28	96.2569		1125.28	94.081		1125.28	93.8333
1125.76	96.2735		1125.76	94.078		1125.76	93.8072
1126.24	96.2902		1126.24	94.0735		1126.24	93.7828
1126.72	96.3054		1126.72	94.0677		1126.72	93.759
1127.21	96.3182		1127.21	94.0606		1127.21	93.7347
1127.69	96.3283		1127.69	94.0522		1127.69	93.7091
1128.17	96.3363		1128.17	94.0425		1128.17	93.6826
1128.65	96.3434		1128.65	94.0312		1128.65	93.6565
1129.14	96.3502		1129.14	94.0179		1129.14	93.6322
1129.62	96.3569		1129.62	94.0022		1129.62	93.6109
1130.1	96.3626		1130.1	93.9834		1130.1	93.593
1130.58	96.3664		1130.58	93.961		1130.58	93.5778
1131.06	96.3678		1131.06	93.9349		1131.06	93.5643
1131.55	96.367		1131.55	93.9048		1131.55	93.5515
1132.03	96.365		1132.03	93.8712		1132.03	93.5396
1132.51	96.363		1132.51	93.8341		1132.51	93.5292
1132.99	96.3616		1132.99	93.794		1132.99	93.5215
1133.47	96.3604		1133.47	93.7508		1133.47	93.5171
1133.96	96.3586		1133.96	93.7046		1133.96	93.5158
1134.44	96.3548		1134.44	93.655		1134.44	93.5162
1134.92	96.3481		1134.92	93.6018		1134.92	93.5166
1135.4	96.3386		1135.4	93.5446		1135.4	93.5155
1135.89	96.3273		1135.89	93.4834		1135.89	93.5127
1136.37	96.315		1136.37	93.418		1136.37	93.5096
1136.85	96.3026		1136.85	93.3481		1136.85	93.5081
1137.33	96.2896		1137.33	93.2736		1137.33	93.5104
1137.81	96.275		1137.81	93.1941		1137.81	93.5172
1138.3	96.2576		1138.3	93.1092		1138.3	93.528
1138.78	96.2366		1138.78	93.0183		1138.78	93.5408
1139.26	96.2121		1139.26	92.9209		1139.26	93.5529
1139.74	96.1853		1139.74	92.816		1139.74	93.5622
1140.22	96.1573		1140.22	92.7029		1140.22	93.5679
1140.71	96.1289		1140.71	92.5808		1140.71	93.5705
1141.19	96.1		1141.19	92.4489		1141.19	93.5714
1141.67	96.0697		1141.67	92.3069		1141.67	93.5724
1142.15	96.0366		1142.15	92.1551		1142.15	93.5747
1142.63	96.0001		1142.63	91.9943		1142.63	93.5785
1143.12	95.9602		1143.12	91.826		1143.12	93.5834
1143.6	95.9177		1143.6	91.6523		1143.6	93.5888
1144.08	95.8738		1144.08	91.4756		1144.08	93.5937
1144.56	95.829		1144.56	91.2989		1144.56	93.5973
1145.05	95.7833		1145.05	91.1255		1145.05	93.5989
1145.53	95.7361		1145.53	90.9592		1145.53	93.5981
1146.01	95.6865		1146.01	90.804		1146.01	93.5945
1146.49	95.6348		1146.49	90.6639		1146.49	93.588
1146.97	95.582		1146.97	90.5422		1146.97	93.5793
1147.46	95.53		1147.46	90.4411		1147.46	93.5696
1147.94	95.4808		1147.94	90.3617		1147.94	93.5604
1148.42	95.436		1148.42	90.304		1148.42	93.553
1148.9	95.3961		1148.9	90.2672		1148.9	93.5481
1149.38	95.3607		1149.38	90.2502		1149.38	93.5451
1149.87	95.3294		1149.87	90.2512		1149.87	93.5428
1150.35	95.3019		1150.35	90.2678		1150.35	93.5396
1150.83	95.2786		1150.83	90.2966		1150.83	93.5349
1151.31	95.2605		1151.31	90.3332		1151.31	93.5289
1151.8	95.2484		1151.8	90.3726		1151.8	93.523
1152.28	95.2426		1152.28	90.4096		1152.28	93.5189
1152.76	95.2422		1152.76	90.4393		1152.76	93.5182
1153.24	95.2458		1153.24	90.4578		1153.24	93.5213
1153.72	95.2519		1153.72	90.4618		1153.72	93.5273
1154.21	95.2594		1154.21	90.4488		1154.21	93.5347
1154.69	95.2683		1154.69	90.4165		1154.69	93.5419
1155.17	95.2791		1155.17	90.3625		1155.17	93.5483
1155.65	95.2927		1155.65	90.2846		1155.65	93.5541
1156.13	95.3093		1156.13	90.1807		1156.13	93.5604
1156.62	95.3284		1156.62	90.0494		1156.62	93.5682
1157.1	95.3486		1157.1	89.8908		1157.1	93.5779
1157.58	95.3685		1157.58	89.7063		1157.58	93.5888
1158.06	95.3872		1158.06	89.499		1158.06	93.5993
1158.55	95.4046		1158.55	89.2731		1158.55	93.6082
1159.03	95.4211		1159.03	89.0334		1159.03	93.6145
1159.51	95.4376		1159.51	88.7849		1159.51	93.6186
1159.99	95.4542		1159.99	88.5329		1159.99	93.6217
1160.47	95.4704		1160.47	88.2829		1160.47	93.6252
1160.96	95.4847		1160.96	88.0412		1160.96	93.63
1161.44	95.4957		1161.44	87.8142		1161.44	93.6361
1161.92	95.5023		1161.92	87.6087		1161.92	93.6425
1162.4	95.5045		1162.4	87.4306		1162.4	93.6478
1162.88	95.5032		1162.88	87.2841		1162.88	93.6509
1163.37	95.4993		1163.37	87.1713		1163.37	93.6513
1163.85	95.4936		1163.85	87.0926		1163.85	93.6493
1164.33	95.4864		1164.33	87.0467		1164.33	93.6458
1164.81	95.477		1164.81	87.0315		1164.81	93.6416
1165.3	95.4649		1165.3	87.0441		1165.3	93.6372
1165.78	95.4502		1165.78	87.0807		1165.78	93.6327
1166.26	95.4337		1166.26	87.1366		1166.26	93.6282
1166.74	95.4168		1166.74	87.2059		1166.74	93.6234
1167.22	95.4011		1167.22	87.2824		1167.22	93.6181
1167.71	95.3874		1167.71	87.3603		1167.71	93.612
1168.19	95.3756		1168.19	87.4351		1168.19	93.6043
1168.67	95.3645		1168.67	87.5034		1168.67	93.5939
1169.15	95.3527		1169.15	87.564		1169.15	93.5797
1169.63	95.3391		1169.63	87.6162		1169.63	93.561
1170.12	95.3234		1170.12	87.6599		1170.12	93.5382
1170.6	95.3057		1170.6	87.695		1170.6	93.5128
1171.08	95.2862		1171.08	87.7212		1171.08	93.4869
1171.56	95.265		1171.56	87.7385		1171.56	93.4627
1172.05	95.2409		1172.05	87.7474		1172.05	93.4409
1172.53	95.2125		1172.53	87.7494		1172.53	93.4208
1173.01	95.1784		1173.01	87.7467		1173.01	93.4002
1173.49	95.1378		1173.49	87.7417		1173.49	93.3763
1173.97	95.0912		1173.97	87.7369		1173.97	93.347
1174.46	95.04		1174.46	87.7339		1174.46	93.3115
1174.94	94.9859		1174.94	87.7339		1174.94	93.2713
1175.42	94.9303		1175.42	87.7375		1175.42	93.229
1175.9	94.8739		1175.9	87.7457		1175.9	93.1876
1176.38	94.8168		1176.38	87.7599		1176.38	93.1491
1176.87	94.759		1176.87	87.7818		1176.87	93.1141
1177.35	94.7013		1177.35	87.8133		1177.35	93.0814
1177.83	94.645		1177.83	87.8559		1177.83	93.0492
1178.31	94.5924		1178.31	87.9101		1178.31	93.0155
1178.8	94.5453		1178.8	87.9758		1178.8	92.9794
1179.28	94.5051		1179.28	88.0527		1179.28	92.9406
1179.76	94.4716		1179.76	88.1406		1179.76	92.9
1180.24	94.4442		1180.24	88.2401		1180.24	92.8586
1180.72	94.4216		1180.72	88.3521		1180.72	92.8172
1181.2	94.4033		1181.2	88.4773		1181.2	92.7764
1181.69	94.3891		1181.69	88.6161		1181.69	92.7363
1182.17	94.3797		1182.17	88.7679		1182.17	92.6971
1182.65	94.3757		1182.65	88.9314		1182.65	92.6586
1183.13	94.3773		1183.13	89.1049		1183.13	92.6209
1183.62	94.3836		1183.62	89.2868		1183.62	92.5835
1184.1	94.3934		1184.1	89.4762		1184.1	92.546
1184.58	94.4052		1184.58	89.6721		1184.58	92.5076
1185.06	94.4177		1185.06	89.8738		1185.06	92.4678
1185.55	94.4305		1185.55	90.0798		1185.55	92.4263
1186.03	94.4436		1186.03	90.2881		1186.03	92.3837
1186.51	94.457		1186.51	90.4962		1186.51	92.341
1186.99	94.4702		1186.99	90.7015		1186.99	92.2992
1187.47	94.4818		1187.47	90.9018		1187.47	92.2591
1187.95	94.4899		1187.95	91.0956		1187.95	92.2205
1188.44	94.4926		1188.44	91.2822		1188.44	92.1825
1188.92	94.4884		1188.92	91.4613		1188.92	92.1443
1189.4	94.4766		1189.4	91.6329		1189.4	92.105
1189.88	94.4574		1189.88	91.7969		1189.88	92.0648
1190.37	94.4307		1190.37	91.9532		1190.37	92.0245
1190.85	94.3962		1190.85	92.1016		1190.85	91.9852
1191.33	94.3526		1191.33	92.2419		1191.33	91.9477
1191.81	94.2981		1191.81	92.3739		1191.81	91.9122
1192.29	94.2306		1192.29	92.4975		1192.29	91.8779
1192.78	94.1485		1192.78	92.6124		1192.78	91.8439
1193.26	94.051		1193.26	92.7181		1193.26	91.8092
1193.74	93.9378		1193.74	92.8145		1193.74	91.7737
1194.22	93.8091		1194.22	92.901		1194.22	91.7381
1194.7	93.6643		1194.7	92.9776		1194.7	91.7037
1195.19	93.5028		1195.19	93.0444		1195.19	91.6716
1195.67	93.3243		1195.67	93.1016		1195.67	91.642
1196.15	93.1289		1196.15	93.1496		1196.15	91.614
1196.63	92.9188		1196.63	93.1888		1196.63	91.5862
1197.12	92.6976		1197.12	93.2197		1197.12	91.5569
1197.6	92.4702		1197.6	93.2426		1197.6	91.5249
1198.08	92.2422		1198.08	93.2577		1198.08	91.4905
1198.56	92.0187		1198.56	93.2652		1198.56	91.4548
1199.04	91.8041		1199.04	93.2648		1199.04	91.4196
1199.53	91.6023		1199.53	93.2567		1199.53	91.3866
1200.01	91.4172		1200.01	93.2408		1200.01	91.357
1200.49	91.2527		1200.49	93.2174		1200.49	91.3311
1200.97	91.1128		1200.97	93.1871		1200.97	91.3085
1201.45	91.0013		1201.45	93.1506		1201.45	91.2889
1201.94	90.9207		1201.94	93.109		1201.94	91.2718
1202.42	90.8718		1202.42	93.0634		1202.42	91.2575
1202.9	90.8544		1202.9	93.0149		1202.9	91.2464
1203.38	90.867		1203.38	92.9642		1203.38	91.2387
1203.87	90.9078		1203.87	92.9122		1203.87	91.2345
1204.35	90.9751		1204.35	92.8592		1204.35	91.2339
1204.83	91.0671		1204.83	92.8054		1204.83	91.2362
1205.31	91.1816		1205.31	92.751		1205.31	91.2412
1205.79	91.3161		1205.79	92.6958		1205.79	91.2482
1206.28	91.4668		1206.28	92.6401		1206.28	91.257
1206.76	91.63		1206.76	92.5837		1206.76	91.2668
1207.24	91.8014		1207.24	92.5271		1207.24	91.2769
1207.72	91.9774		1207.72	92.4706		1207.72	91.2864
1208.2	92.1552		1208.2	92.4147		1208.2	91.2945
1208.69	92.3331		1208.69	92.3598		1208.69	91.3009
1209.17	92.5097		1209.17	92.3062		1209.17	91.3059
1209.65	92.6842		1209.65	92.2537		1209.65	91.3103
1210.13	92.8552		1210.13	92.2022		1210.13	91.3148
1210.62	93.021		1210.62	92.1516		1210.62	91.3202
1211.1	93.1796		1211.1	92.1019		1211.1	91.3262
1211.58	93.3294		1211.58	92.0533		1211.58	91.3321
1212.06	93.469		1212.06	92.0063		1212.06	91.3369
1212.54	93.5984		1212.54	91.9615		1212.54	91.3399
1213.03	93.7179		1213.03	91.9192		1213.03	91.3411
1213.51	93.8281		1213.51	91.8797		1213.51	91.3415
1213.99	93.9297		1213.99	91.8431		1213.99	91.3422
1214.47	94.0227		1214.47	91.8092		1214.47	91.3443
1214.95	94.1068		1214.95	91.778		1214.95	91.3482
1215.44	94.182		1215.44	91.7494		1215.44	91.3534
1215.92	94.2486		1215.92	91.7236		1215.92	91.3586
1216.4	94.3075		1216.4	91.7006		1216.4	91.3627
1216.88	94.3605		1216.88	91.6804		1216.88	91.3653
1217.37	94.4089		1217.37	91.663		1217.37	91.3664
1217.85	94.4536		1217.85	91.6484		1217.85	91.3672
1218.33	94.4946		1218.33	91.6366		1218.33	91.3688
1218.81	94.5316		1218.81	91.6278		1218.81	91.3718
1219.29	94.5636		1219.29	91.6221		1219.29	91.3765
1219.78	94.5903		1219.78	91.6195		1219.78	91.3821
1220.26	94.6122		1220.26	91.62		1220.26	91.3878
1220.74	94.6302		1220.74	91.623		1220.74	91.393
1221.22	94.6452		1221.22	91.6281		1221.22	91.3975
1221.7	94.658		1221.7	91.635		1221.7	91.4016
1222.19	94.6686		1222.19	91.6432		1222.19	91.4058
1222.67	94.6765		1222.67	91.6526		1222.67	91.4102
1223.15	94.6812		1223.15	91.6633		1223.15	91.4145
1223.63	94.6828		1223.63	91.6754		1223.63	91.418
1224.12	94.682		1224.12	91.6886		1224.12	91.4202
1224.6	94.6799		1224.6	91.7027		1224.6	91.421
1225.08	94.6775		1225.08	91.7173		1225.08	91.4206
1225.56	94.6753		1225.56	91.732		1225.56	91.4198
1226.04	94.673		1226.04	91.7464		1226.04	91.4194
1226.53	94.6697		1226.53	91.7602		1226.53	91.4196
1227.01	94.6646		1227.01	91.7733		1227.01	91.4202
1227.49	94.6574		1227.49	91.7852		1227.49	91.4205
1227.97	94.6484		1227.97	91.7955		1227.97	91.4201
1228.45	94.6387		1228.45	91.8036		1228.45	91.4188
1228.94	94.6289		1228.94	91.8088		1228.94	91.4169
1229.42	94.6192		1229.42	91.8107		1229.42	91.4154
1229.9	94.6088		1229.9	91.8092		1229.9	91.4147
1230.38	94.5966		1230.38	91.8043		1230.38	91.4149
1230.86	94.5815		1230.86	91.7964		1230.86	91.4155
1231.35	94.5633		1231.35	91.7858		1231.35	91.4156
1231.83	94.5426		1231.83	91.7725		1231.83	91.4146
1232.31	94.5207		1232.31	91.7563		1232.31	91.4123
1232.79	94.4987		1232.79	91.737		1232.79	91.4093
1233.28	94.4774		1233.28	91.7141		1233.28	91.4067
1233.76	94.4565		1233.76	91.6874		1233.76	91.4053
1234.24	94.4352		1234.24	91.657		1234.24	91.4052
1234.72	94.4125		1234.72	91.6231		1234.72	91.4058
1235.2	94.3883		1235.2	91.586		1235.2	91.4059
1235.68	94.3633		1235.68	91.546		1235.68	91.4045
1236.17	94.3386		1236.17	91.5033		1236.17	91.4012
1236.65	94.3156		1236.65	91.4578		1236.65	91.3965
1237.13	94.2952		1237.13	91.4096		1237.13	91.3914
1237.61	94.2775		1237.61	91.3588		1237.61	91.3869
1238.1	94.262		1238.1	91.3056		1238.1	91.3834
1238.58	94.2481		1238.58	91.2502		1238.58	91.3804
1239.06	94.2353		1239.06	91.193		1239.06	91.3769
1239.54	94.2234		1239.54	91.1339		1239.54	91.3716
1240.03	94.2123		1240.03	91.0728		1240.03	91.364
1240.51	94.2015		1240.51	91.0095		1240.51	91.3543
1240.99	94.1902		1240.99	90.9437		1240.99	91.3436
1241.47	94.1773		1241.47	90.8752		1241.47	91.3331
1241.95	94.1616		1241.95	90.8041		1241.95	91.3235
1242.43	94.1432		1242.43	90.7305		1242.43	91.3152
1242.92	94.1231		1242.92	90.6544		1242.92	91.3073
1243.4	94.1034		1243.4	90.5757		1243.4	91.2991
1243.88	94.0865		1243.88	90.4938		1243.88	91.2897
1244.36	94.0738		1244.36	90.4082		1244.36	91.2793
1244.85	94.0658		1244.85	90.3183		1244.85	91.2681
1245.33	94.0614		1245.33	90.2242		1245.33	91.2569
1245.81	94.0591		1245.81	90.1264		1245.81	91.2459
1246.29	94.0573		1246.29	90.0256		1246.29	91.2349
1246.77	94.0555		1246.77	89.9227		1246.77	91.2233
1247.26	94.0541		1247.26	89.8181		1247.26	91.2103
1247.74	94.0541		1247.74	89.7118		1247.74	91.1955
1248.22	94.0561		1248.22	89.6034		1248.22	91.1793
1248.7	94.0599		1248.7	89.4922		1248.7	91.1622
1249.18	94.0642		1249.18	89.378		1249.18	91.1447
1249.67	94.0676		1249.67	89.2611		1249.67	91.1271
1250.15	94.0687		1250.15	89.142		1250.15	91.1089
1250.63	94.0674		1250.63	89.0216		1250.63	91.0894
1251.11	94.065		1251.11	88.9		1251.11	91.0676
1251.6	94.0632		1251.6	88.7773		1251.6	91.0434
1252.08	94.0636		1252.08	88.6529		1252.08	91.0172
1252.56	94.0665		1252.56	88.5262		1252.56	90.9901
1253.04	94.0712		1253.04	88.397		1253.04	90.9633
1253.52	94.0762		1253.52	88.2659		1253.52	90.9375
1254.01	94.08		1254.01	88.134		1254.01	90.913
1254.49	94.082		1254.49	88.0027		1254.49	90.8894
1254.97	94.0828		1254.97	87.8728		1254.97	90.866
1255.45	94.0838		1255.45	87.7444		1255.45	90.8425
1255.93	94.0863		1255.93	87.6171		1255.93	90.8191
1256.42	94.0908		1256.42	87.49		1256.42	90.7965
1256.9	94.0964		1256.9	87.3625		1256.9	90.775
1257.38	94.1019		1257.38	87.2349		1257.38	90.7549
1257.86	94.1059		1257.86	87.1079		1257.86	90.7358
1258.35	94.108		1258.35	86.9826		1258.35	90.717
1258.83	94.1086		1258.83	86.8597		1258.83	90.6976
1259.31	94.1092		1259.31	86.7393		1259.31	90.6775
1259.79	94.1108		1259.79	86.6207		1259.79	90.6571
1260.27	94.1138		1260.27	86.5033		1260.27	90.6376
1260.76	94.1171		1260.76	86.3869		1260.76	90.62
1261.24	94.119		1261.24	86.2721		1261.24	90.6048
1261.72	94.118		1261.72	86.1604		1261.72	90.5919
1262.2	94.1134		1262.2	86.0534		1262.2	90.5804
1262.68	94.1059		1262.68	85.952		1262.68	90.569
1263.17	94.0969		1263.17	85.8561		1263.17	90.5572
1263.65	94.0875		1263.65	85.7648		1263.65	90.5447
1264.13	94.0782		1264.13	85.6771		1264.13	90.5322
1264.61	94.0686		1264.61	85.5924		1264.61	90.5204
1265.1	94.0573		1265.1	85.5113		1265.1	90.51
1265.58	94.0433		1265.58	85.4354		1265.58	90.501
1266.06	94.0266		1266.06	85.3663		1266.06	90.4933
1266.54	94.0081		1266.54	85.305		1266.54	90.4861
1267.02	93.9898		1267.02	85.2514		1267.02	90.4791
1267.51	93.9728		1267.51	85.2041		1267.51	90.4721
1267.99	93.9578		1267.99	85.1616		1267.99	90.4654
1268.47	93.9437		1268.47	85.1226		1268.47	90.4594
1268.95	93.9289		1268.95	85.0872		1268.95	90.4541
1269.43	93.912		1269.43	85.0564		1269.43	90.4496
1269.92	93.8926		1269.92	85.0316		1269.92	90.4454
1270.4	93.8717		1270.4	85.0135		1270.4	90.4412
1270.88	93.8511		1270.88	85.0016		1270.88	90.4368
1271.36	93.8326		1271.36	84.9944		1271.36	90.4326
1271.85	93.8167		1271.85	84.9899		1271.85	90.4288
1272.33	93.8025		1272.33	84.9866		1272.33	90.4256
1272.81	93.7882		1272.81	84.9841		1272.81	90.4227
1273.29	93.7719		1273.29	84.9833		1273.29	90.4193
1273.77	93.7525		1273.77	84.9852		1273.77	90.4145
1274.26	93.7305		1274.26	84.9906		1274.26	90.4074
1274.74	93.7071		1274.74	84.9988		1274.74	90.3979
1275.22	93.6839		1275.22	85.0087		1275.22	90.3863
1275.7	93.6615		1275.7	85.0183		1275.7	90.3733
1276.18	93.6398		1276.18	85.0267		1276.18	90.3593
1276.67	93.6175		1276.67	85.0338		1276.67	90.3446
1277.15	93.5935		1277.15	85.0405		1277.15	90.3287
1277.63	93.5674		1277.63	85.048		1277.63	90.3111
1278.11	93.5394		1278.11	85.0572		1278.11	90.2915
1278.6	93.5106		1278.6	85.0675		1278.6	90.2704
1279.08	93.4819		1279.08	85.0776		1279.08	90.2488
1279.56	93.4535		1279.56	85.086		1279.56	90.2283
1280.04	93.4243		1280.04	85.0917		1280.04	90.2101
1280.52	93.3931		1280.52	85.095		1280.52	90.1947
1281.01	93.3587		1281.01	85.0976		1281.01	90.1817
1281.49	93.3209		1281.49	85.1014		1281.49	90.17
1281.97	93.2806		1281.97	85.1082		1281.97	90.1586
1282.45	93.2395		1282.45	85.1186		1282.45	90.1467
1282.93	93.199		1282.93	85.1323		1282.93	90.1347
1283.42	93.1592		1283.42	85.1486		1283.42	90.1233
1283.9	93.1195		1283.9	85.1671		1283.9	90.1136
1284.38	93.0781		1284.38	85.1888		1284.38	90.1059
1284.86	93.0337		1284.86	85.2153		1284.86	90.1002
1285.34	92.9862		1285.34	85.2489		1285.34	90.0956
1285.83	92.9364		1285.83	85.2913		1285.83	90.0911
1286.31	92.886		1286.31	85.3431		1286.31	90.0858
1286.79	92.8368		1286.79	85.4038		1286.79	90.0794
1287.27	92.7892		1287.27	85.4722		1287.27	90.0722
1287.76	92.7426		1287.76	85.5472		1287.76	90.0649
1288.24	92.6955		1288.24	85.6282		1288.24	90.0578
1288.72	92.6462		1288.72	85.7154		1288.72	90.0511
1289.2	92.594		1289.2	85.8088		1289.2	90.0446
1289.68	92.5393		1289.68	85.9079		1289.68	90.0381
1290.17	92.483		1290.17	86.0115		1290.17	90.0317
1290.65	92.426		1290.65	86.1175		1290.65	90.0254
1291.13	92.368		1291.13	86.2237		1291.13	90.0195
1291.61	92.3077		1291.61	86.3284		1291.61	90.0141
1292.09	92.2434		1292.09	86.4313		1292.09	90.0086
1292.58	92.1735		1292.58	86.5328		1292.58	90.0024
1293.06	92.0974		1293.06	86.6338		1293.06	89.9948
1293.54	92.0158		1293.54	86.7347		1293.54	89.9856
1294.02	91.9302		1294.02	86.8349		1294.02	89.9751
1294.51	91.8422		1294.51	86.933		1294.51	89.9644
1294.99	91.7534		1294.99	87.0268		1294.99	89.9545
1295.47	91.6647		1295.47	87.1143		1295.47	89.9459
1295.95	91.5778		1295.95	87.194		1295.95	89.9378
1296.43	91.495		1296.43	87.2651		1296.43	89.9291
1296.91	91.4203		1296.91	87.3275		1296.91	89.9181
1297.4	91.3582		1297.4	87.3811		1297.4	89.9035
1297.88	91.3133		1297.88	87.425		1297.88	89.8855
1298.36	91.2883		1298.36	87.4583		1298.36	89.8649
1298.84	91.2835		1298.84	87.4792		1298.84	89.8437
1299.33	91.2973		1299.33	87.4865		1299.33	89.8233
1299.81	91.3262		1299.81	87.4794		1299.81	89.8046
1300.29	91.3664		1300.29	87.4582		1300.29	89.7871
1300.77	91.415		1300.77	87.4233		1300.77	89.77
1301.25	91.4698		1301.25	87.3752		1301.25	89.752
1301.74	91.5297		1301.74	87.3137		1301.74	89.7325
1302.22	91.5934		1302.22	87.2383		1302.22	89.7118
1302.7	91.6591		1302.7	87.1482		1302.7	89.6907
1303.18	91.7245		1303.18	87.0435		1303.18	89.6702
1303.66	91.7867		1303.66	86.9253		1303.66	89.6509
1304.15	91.8435		1304.15	86.7963		1304.15	89.6322
1304.63	91.8939		1304.63	86.6595		1304.63	89.6132
1305.11	91.9384		1305.11	86.5176		1305.11	89.5927
1305.59	91.9786		1305.59	86.3718		1305.59	89.57
1306.08	92.016		1306.08	86.2222		1306.08	89.5451
1306.56	92.0512		1306.56	86.0679		1306.56	89.5184
1307.04	92.0838		1307.04	85.9087		1307.04	89.491
1307.52	92.1125		1307.52	85.7461		1307.52	89.4635
1308	92.1358		1308	85.5829		1308	89.4361
1308.49	92.1536		1308.49	85.4229		1308.49	89.4086
1308.97	92.1664		1308.97	85.2689		1308.97	89.3806
1309.45	92.1761		1309.45	85.1217		1309.45	89.3521
1309.93	92.1837		1309.93	84.98		1309.93	89.3231
1310.41	92.1898		1310.41	84.8417		1310.41	89.2939
1310.9	92.1936		1310.9	84.7047		1310.9	89.2644
1311.38	92.1938		1311.38	84.5688		1311.38	89.2345
1311.86	92.1892		1311.86	84.4357		1311.86	89.2034
1312.34	92.1798		1312.34	84.3085		1312.34	89.1703
1312.83	92.1668		1312.83	84.19		1312.83	89.1351
1313.31	92.1522		1313.31	84.0817		1313.31	89.0983
1313.79	92.1372		1313.79	83.9832		1313.79	89.0609
1314.27	92.1217		1314.27	83.8935		1314.27	89.0243
1314.75	92.1041		1314.75	83.8125		1314.75	88.9891
1315.24	92.0823		1315.24	83.7422		1315.24	88.9551
1315.72	92.0546		1315.72	83.6864		1315.72	88.9214
1316.2	92.0211		1316.2	83.6501		1316.2	88.8865
1316.68	91.9836		1316.68	83.6374		1316.68	88.8494
1317.16	91.9447		1317.16	83.6506		1317.16	88.8098
1317.65	91.9067		1317.65	83.6899		1317.65	88.7683
1318.13	91.8702		1318.13	83.7538		1318.13	88.7261
1318.61	91.834		1318.61	83.8407		1318.61	88.6844
1319.09	91.7956		1319.09	83.9492		1319.09	88.6433
1319.58	91.7528		1319.58	84.0785		1319.58	88.6023
1320.06	91.7051		1320.06	84.2277		1320.06	88.5601
1320.54	91.6537		1320.54	84.3948		1320.54	88.5157
1321.02	91.6005		1321.02	84.5768		1321.02	88.4687
1321.5	91.5469		1321.5	84.7709		1321.5	88.4198
1321.99	91.4927		1321.99	84.9751		1321.99	88.37
1322.47	91.4356		1322.47	85.1892		1322.47	88.3202
1322.95	91.3728		1322.95	85.4142		1322.95	88.2707
1323.43	91.302		1323.43	85.6512		1323.43	88.221
1323.91	91.2222		1323.91	85.9001		1323.91	88.17
1324.4	91.1346		1324.4	86.1588		1324.4	88.1166
1324.88	91.0411		1324.88	86.4233		1324.88	88.0599
1325.36	90.9433		1325.36	86.6886		1325.36	88
1325.84	90.841		1325.84	86.951		1325.84	87.9372
1326.33	90.7325		1326.33	87.2084		1326.33	87.8723
1326.81	90.615		1326.81	87.4607		1326.81	87.8056
1327.29	90.4866		1327.29	87.7091		1327.29	87.7373
1327.77	90.347		1327.77	87.9543		1327.77	87.6671
1328.25	90.198		1328.25	88.196		1328.25	87.5944
1328.74	90.0419		1328.74	88.4327		1328.74	87.5192
1329.22	89.8804		1329.22	88.6622		1329.22	87.4415
1329.7	89.7129		1329.7	88.8823		1329.7	87.3616
1330.18	89.537		1330.18	89.0918		1330.18	87.2799
1330.66	89.3497		1330.66	89.2907		1330.66	87.1966
1331.15	89.1486		1331.15	89.4792		1331.15	87.1116
1331.63	88.9339		1331.63	89.6579		1331.63	87.0251
1332.11	88.7073		1332.11	89.8268		1332.11	86.937
1332.59	88.4715		1332.59	89.9854		1332.59	86.8476
1333.08	88.2277		1333.08	90.1333		1333.08	86.7573
1333.56	87.9748		1333.56	90.2704		1333.56	86.6665
1334.04	87.71		1334.04	90.3969		1334.04	86.5754
1334.52	87.4298		1334.52	90.5137		1334.52	86.4843
1335	87.1327		1335	90.6219		1335	86.3929
1335.48	86.8194		1335.48	90.7223		1335.48	86.3016
1335.97	86.4929		1335.97	90.8155		1335.97	86.2103
1336.45	86.1555		1336.45	90.9017		1336.45	86.1195
1336.93	85.8065		1336.93	90.981		1336.93	86.029
1337.41	85.4407		1337.41	91.0537		1337.41	85.9386
1337.9	85.0487		1337.9	91.1201		1337.9	85.8472
1338.38	84.6214		1338.38	91.1806		1338.38	85.753
1338.86	84.1546		1338.86	91.2349		1338.86	85.654
1339.34	83.6543		1339.34	91.282		1339.34	85.5489
1339.82	83.1353		1339.82	91.3196		1339.82	85.4382
1340.31	82.615		1340.31	91.3455		1340.31	85.3239
1340.79	82.105		1340.79	91.3581		1340.79	85.2089
1341.27	81.6066		1341.27	91.3567		1341.27	85.0955
1341.75	81.1135		1341.75	91.3419		1341.75	84.9846
1342.23	80.6162		1342.23	91.3145		1342.23	84.8761
1342.72	80.1073		1342.72	91.2754		1342.72	84.7686
1343.2	79.584		1343.2	91.2256		1343.2	84.6606
1343.68	79.0473		1343.68	91.1656		1343.68	84.5504
1344.16	78.5012		1344.16	91.0956		1344.16	84.4368
1344.65	77.9499		1344.65	91.0155		1344.65	84.3194
1345.13	77.3961		1345.13	90.9244		1345.13	84.1984
1345.61	76.8418		1345.61	90.8218		1345.61	84.075
1346.09	76.2893		1346.09	90.7071		1346.09	83.9505
1346.57	75.7432		1346.57	90.5802		1346.57	83.8258
1347.06	75.2103		1347.06	90.4416		1347.06	83.7011
1347.54	74.6984		1347.54	90.2916		1347.54	83.5758
1348.02	74.2139		1348.02	90.1302		1348.02	83.4487
1348.5	73.7599		1348.5	89.957		1348.5	83.3184
1348.98	73.3363		1348.98	89.7711		1348.98	83.1848
1349.47	72.9423		1349.47	89.5719		1349.47	83.0489
1349.95	72.5794		1349.95	89.3602		1349.95	82.9134
1350.43	72.253		1350.43	89.1381		1350.43	82.7818
1350.91	71.9713		1350.91	88.9085		1350.91	82.6575
1351.39	71.7425		1351.39	88.6742		1351.39	82.5428
1351.88	71.5711		1351.88	88.4366		1351.88	82.4383
1352.36	71.4568		1352.36	88.1954		1352.36	82.3434
1352.84	71.3956		1352.84	87.9488		1352.84	82.2571
1353.32	71.383		1353.32	87.6951		1353.32	82.1789
1353.81	71.4176		1353.81	87.4342		1353.81	82.1097
1354.29	71.5022		1354.29	87.1695		1354.29	82.0515
1354.77	71.6415		1354.77	86.9066		1354.77	82.0066
1355.25	71.839		1355.25	86.6524		1355.25	81.9771
1355.73	72.0929		1355.73	86.4121		1355.73	81.9634
1356.22	72.3951		1356.22	86.1879		1356.22	81.9645
1356.7	72.7342		1356.7	85.9795		1356.7	81.9788
1357.18	73.0991		1357.18	85.7854		1357.18	82.0044
1357.66	73.4823		1357.66	85.6054		1357.66	82.0401
1358.14	73.8813		1358.14	85.4408		1358.14	82.0851
1358.63	74.2972		1358.63	85.2946		1358.63	82.1389
1359.11	74.7323		1359.11	85.1698		1359.11	82.2014
1359.59	75.1888		1359.59	85.0681		1359.59	82.2729
1360.07	75.6681		1360.07	84.9893		1360.07	82.355
1360.56	76.1725		1360.56	84.9323		1360.56	82.4511
1361.04	76.7056		1361.04	84.8973		1361.04	82.566
1361.52	77.2715		1361.52	84.8869		1361.52	82.7037
1362	77.8692		1362	84.906		1362	82.8637
1362.48	78.4867		1362.48	84.9582		1362.48	83.0379
1362.97	79.0994		1362.97	85.0408		1362.97	83.2108
1363.45	79.6759		1363.45	85.1435		1363.45	83.3661
1363.93	80.1912		1363.93	85.2529		1363.93	83.4947
1364.41	80.6347		1364.41	85.3592		1364.41	83.5968
1364.89	81.0108		1364.89	85.4591		1364.89	83.6794
1365.38	81.3339		1365.38	85.5558		1365.38	83.752
1365.86	81.6219		1365.86	85.6564		1365.86	83.8226
1366.34	81.8922		1366.34	85.769		1366.34	83.8969
1366.82	82.1574		1366.82	85.9004		1366.82	83.9768
1367.31	82.4233		1367.31	86.0536		1367.31	84.061
1367.79	82.6874		1367.79	86.2258		1367.79	84.1456
1368.27	82.941		1368.27	86.4098		1368.27	84.2254
1368.75	83.173		1368.75	86.5954		1368.75	84.296
1369.23	83.3754		1369.23	86.7745		1369.23	84.3549
1369.72	83.5463		1369.72	86.9427		1369.72	84.4021
1370.2	83.6902		1370.2	87.1		1370.2	84.4392
1370.68	83.8151		1370.68	87.2496		1370.68	84.4685
1371.16	83.9299		1371.16	87.3957		1371.16	84.4924
1371.64	84.0418		1371.64	87.5432		1371.64	84.5135
1372.13	84.1566		1372.13	87.698		1372.13	84.5344
1372.61	84.2792		1372.61	87.8669		1372.61	84.5579
1373.09	84.4142		1373.09	88.0575		1373.09	84.5862
1373.57	84.5652		1373.57	88.2739		1373.57	84.6189
1374.06	84.7331		1374.06	88.5126		1374.06	84.6529
1374.54	84.9141		1374.54	88.7603		1374.54	84.6822
1375.02	85.1004		1375.02	88.999		1375.02	84.7014
1375.5	85.2835		1375.5	89.2153		1375.5	84.7083
1375.98	85.4586		1375.98	89.406		1375.98	84.7049
1376.47	85.6266		1376.47	89.5771		1376.47	84.6953
1376.95	85.7929		1376.95	89.7392		1376.95	84.6838
1377.43	85.966		1377.43	89.9037		1377.43	84.6736
1377.91	86.1538		1377.91	90.0783		1377.91	84.6662
1378.39	86.3606		1378.39	90.2657		1378.39	84.6614
1378.88	86.5855		1378.88	90.4626		1378.88	84.6582
1379.36	86.8226		1379.36	90.6618		1379.36	84.6553
1379.84	87.0636		1379.84	90.8556		1379.84	84.6523
1380.32	87.3017		1380.32	91.0394		1380.32	84.6499
1380.81	87.5341		1380.81	91.2124		1380.81	84.6492
1381.29	87.7615		1381.29	91.3765		1381.29	84.651
1381.77	87.9861		1381.77	91.5342		1381.77	84.6553
1382.25	88.2091		1382.25	91.6859		1382.25	84.6609
1382.73	88.4283		1382.73	91.8298		1382.73	84.6659
1383.22	88.6396		1383.22	91.9631		1383.22	84.6694
1383.7	88.8384		1383.7	92.0841		1383.7	84.6716
1384.18	89.0223		1384.18	92.1931		1384.18	84.6746
1384.66	89.193		1384.66	92.2939		1384.66	84.6813
1385.14	89.356		1385.14	92.3922		1385.14	84.6951
1385.63	89.5191		1385.63	92.4944		1385.63	84.7179
1386.11	89.689		1386.11	92.6048		1386.11	84.7489
1386.59	89.8676		1386.59	92.7235		1386.59	84.7839
1387.07	90.0491		1387.07	92.8444		1387.07	84.8162
1387.56	90.2214		1387.56	92.9582		1387.56	84.8396
1388.04	90.3726		1388.04	93.0572		1388.04	84.8516
1388.52	90.4959		1388.52	93.1385		1388.52	84.854
1389	90.5917		1389	93.2041		1389	84.8507
1389.48	90.6655		1389.48	93.2575		1389.48	84.845
1389.96	90.7237		1389.96	93.3019		1389.96	84.8386
1390.45	90.7716		1390.45	93.339		1390.45	84.8315
1390.93	90.8118		1390.93	93.3696		1390.93	84.8234
1391.41	90.8444		1391.41	93.3941		1391.41	84.8141
1391.89	90.8672		1391.89	93.4135		1391.89	84.8044
1392.38	90.8764		1392.38	93.4291		1392.38	84.7958
1392.86	90.8673		1392.86	93.4424		1392.86	84.7902
1393.34	90.8347		1393.34	93.4549		1393.34	84.7892
1393.82	90.774		1393.82	93.4663		1393.82	84.7925
1394.31	90.683		1394.31	93.4748		1394.31	84.798
1394.79	90.5629		1394.79	93.477		1394.79	84.8016
1395.27	90.4181		1395.27	93.47		1395.27	84.7994
1395.75	90.2533		1395.75	93.453		1395.75	84.7898
1396.23	90.0698		1396.23	93.4266		1396.23	84.7739
1396.71	89.8637		1396.71	93.3922		1396.71	84.7538
1397.2	89.6264		1397.2	93.3498		1397.2	84.7313
1397.68	89.3465		1397.68	93.2973		1397.68	84.7069
1398.16	89.0144		1398.16	93.2319		1398.16	84.6801
1398.64	88.6264		1398.64	93.1515		1398.64	84.6503
1399.13	88.1895		1399.13	93.0566		1399.13	84.6176
1399.61	87.7199		1399.61	92.9511		1399.61	84.5832
1400.09	87.2361		1400.09	92.8401		1400.09	84.5485
1400.57	86.7511		1400.57	92.7269		1400.57	84.5143
1401.05	86.2689		1401.05	92.6119		1401.05	84.4811
1401.54	85.7858		1401.54	92.4927		1401.54	84.4485
1402.02	85.2943		1402.02	92.3647		1402.02	84.4165
1402.5	84.7865		1402.5	92.2226		1402.5	84.3861
1402.98	84.2567		1402.98	92.0609		1402.98	84.3588
1403.46	83.705		1403.46	91.8752		1403.46	84.3371
1403.95	83.1407		1403.95	91.6642		1403.95	84.3228
1404.43	82.5841		1404.43	91.4317		1404.43	84.3162
1404.91	82.0645		1404.91	91.1868		1404.91	84.315
1405.39	81.6133		1405.39	90.9416		1405.39	84.3153
1405.88	81.2546		1405.88	90.7071		1405.88	84.314
1406.36	81.0012		1406.36	90.4903		1406.36	84.3104
1406.84	80.8545		1406.84	90.2935		1406.84	84.3067
1407.32	80.8092		1407.32	90.1168		1407.32	84.3064
1407.8	80.8578		1407.8	89.9584		1407.8	84.3132
1408.29	80.9937		1408.29	89.817		1408.29	84.3291
1408.77	81.2129		1408.77	89.6918		1408.77	84.3547
1409.25	81.5141		1409.25	89.5831		1409.25	84.3888
1409.73	81.8967		1409.73	89.4924		1409.73	84.4291
1410.21	82.3583		1410.21	89.4223		1410.21	84.4737
1410.7	82.891		1410.7	89.3757		1410.7	84.5212
1411.18	83.4802		1411.18	89.3537		1411.18	84.5718
1411.66	84.1058		1411.66	89.3555		1411.66	84.6258
1412.14	84.7457		1412.14	89.3773		1412.14	84.6837
1412.62	85.381		1412.62	89.4135		1412.62	84.7448
1413.11	85.998		1413.11	89.458		1413.11	84.8079
1413.59	86.5891		1413.59	89.5059		1413.59	84.8714
1414.07	87.1509		1414.07	89.5538		1414.07	84.9346
1414.55	87.6824		1414.55	89.6004		1414.55	84.9976
1415.04	88.183		1415.04	89.6456		1415.04	85.0612
1415.52	88.6529		1415.52	89.6906		1415.52	85.1271
1416	89.0938		1416	89.7371		1416	85.1974
1416.48	89.5117		1416.48	89.7876		1416.48	85.2743
1416.96	89.9181		1416.96	89.8457		1416.96	85.3611
1417.45	90.3298		1417.45	89.9159		1417.45	85.462
1417.93	90.7627		1417.93	90.003		1417.93	85.5803
1418.41	91.2207		1418.41	90.1081		1418.41	85.715
1418.89	91.6836		1418.89	90.2244		1418.89	85.8559
1419.38	92.1126		1419.38	90.3376		1419.38	85.9858
1419.86	92.4729		1419.86	90.4346		1419.86	86.0901
1420.34	92.7532		1420.34	90.5101		1420.34	86.1643
1420.82	92.9654		1420.82	90.5669		1420.82	86.2132
1421.3	93.1324		1421.3	90.6123		1421.3	86.2464
1421.79	93.2778		1421.79	90.6548		1421.79	86.2742
1422.27	93.4212		1422.27	90.7037		1422.27	86.3067
1422.75	93.576		1422.75	90.7679		1422.75	86.3519
1423.23	93.7476		1423.23	90.8539		1423.23	86.4141
1423.71	93.9323		1423.71	90.9625		1423.71	86.4906
1424.2	94.1181		1424.2	91.0866		1424.2	86.5713
1424.68	94.2907		1424.68	91.2137		1424.68	86.6429
1425.16	94.4405		1425.16	91.3323		1425.16	86.696
1425.64	94.5661		1425.64	91.4375		1425.64	86.7296
1426.12	94.6722		1426.12	91.5316		1426.12	86.7493
1426.61	94.7657		1426.61	91.6216		1426.61	86.7638
1427.09	94.8525		1427.09	91.7159		1427.09	86.781
1427.57	94.9362		1427.57	91.8224		1427.57	86.8062
1428.05	95.0179		1428.05	91.9463		1428.05	86.8406
1428.54	95.0976		1428.54	92.0893		1428.54	86.8814
1429.02	95.175		1429.02	92.2489		1429.02	86.9232
1429.5	95.2501		1429.5	92.4192		1429.5	86.9602
1429.98	95.3225		1429.98	92.593		1429.98	86.9896
1430.46	95.3912		1430.46	92.7644		1430.46	87.0117
1430.95	95.4536		1430.95	92.9292		1430.95	87.0289
1431.43	95.5063		1431.43	93.084		1431.43	87.0426
1431.91	95.5466		1431.91	93.226		1431.91	87.0521
1432.39	95.574		1432.39	93.3527		1432.39	87.0555
1432.88	95.5904		1432.88	93.4636		1432.88	87.0514
1433.36	95.5994		1433.36	93.5603		1433.36	87.0402
1433.84	95.6055		1433.84	93.6475		1433.84	87.0248
1434.32	95.612		1434.32	93.7323		1434.32	87.0097
1434.8	95.6211		1434.8	93.8234		1434.8	86.9998
1435.29	95.6329		1435.29	93.9285		1435.29	86.9979
1435.77	95.6459		1435.77	94.0508		1435.77	87.0018
1436.25	95.6581		1436.25	94.1832		1436.25	87.0032
1436.73	95.6678		1436.73	94.3092		1436.73	86.9912
1437.21	95.6751		1437.21	94.4121		1437.21	86.9604
1437.7	95.6805		1437.7	94.4864		1437.7	86.9149
1438.18	95.6835		1438.18	94.537		1438.18	86.8629
1438.66	95.6828		1438.66	94.5722		1438.66	86.8103
1439.14	95.6769		1439.14	94.5976		1439.14	86.7587
1439.62	95.6648		1439.62	94.616		1439.62	86.7062
1440.11	95.6472		1440.11	94.6282		1440.11	86.6501
1440.59	95.6262		1440.59	94.6349		1440.59	86.5881
1441.07	95.6047		1441.07	94.6372		1441.07	86.5203
1441.55	95.5853		1441.55	94.6372		1441.55	86.4487
1442.04	95.5691		1442.04	94.6369		1442.04	86.3769
1442.52	95.5548		1442.52	94.6367		1442.52	86.3073
1443	95.5399		1443	94.6354		1443	86.2402
1443.48	95.5218		1443.48	94.6304		1443.48	86.173
1443.96	95.4993		1443.96	94.6188		1443.96	86.1017
1444.44	95.4736		1444.44	94.5996		1444.44	86.0232
1444.93	95.4469		1444.93	94.5734		1444.93	85.9363
1445.41	95.4221		1445.41	94.5429		1445.41	85.8425
1445.89	95.4002		1445.89	94.511		1445.89	85.7445
1446.37	95.3809		1446.37	94.4794		1446.37	85.6445
1446.86	95.3617		1446.86	94.4476		1446.86	85.5425
1447.34	95.3399		1447.34	94.4127		1447.34	85.4351
1447.82	95.3145		1447.82	94.3716		1447.82	85.3183
1448.3	95.2867		1448.3	94.3236		1448.3	85.19
1448.79	95.259		1448.79	94.2711		1448.79	85.0526
1449.27	95.2334		1449.27	94.2183		1449.27	84.9113
1449.75	95.2092		1449.75	94.1684		1449.75	84.7714
1450.23	95.1839		1450.23	94.1217		1450.23	84.6349
1450.71	95.154		1450.71	94.076		1450.71	84.5005
1451.19	95.1169		1451.19	94.0273		1451.19	84.3641
1451.68	95.072		1451.68	93.9723		1451.68	84.2214
1452.16	95.0217		1452.16	93.9094		1452.16	84.0697
1452.64	94.9698		1452.64	93.8405		1452.64	83.9106
1453.12	94.9197		1453.12	93.7698		1453.12	83.749
1453.61	94.8726		1453.61	93.7019		1453.61	83.5916
1454.09	94.8271		1454.09	93.6398		1454.09	83.4436
1454.57	94.7788		1454.57	93.5832		1454.57	83.3063
1455.05	94.7225		1455.05	93.528		1455.05	83.1746
1455.53	94.6546		1455.53	93.4657		1455.53	83.0332
1456.02	94.576		1456.02	93.3848		1456.02	82.8533
1456.5	94.4958		1456.5	93.2758		1456.5	82.5965
1456.98	94.4283		1456.98	93.1435		1456.98	82.2433
1457.46	94.3812		1457.46	93.0105		1457.46	81.8294
1457.94	94.346		1457.94	92.8958		1457.94	81.4244
1458.43	94.3075		1458.43	92.7969		1458.43	81.0661
1458.91	94.2578		1458.91	92.7017		1458.91	80.7498
1459.39	94.198		1459.39	92.6024		1459.39	80.4583
1459.87	94.1338		1459.87	92.4983		1459.87	80.1802
1460.36	94.0701		1460.36	92.3925		1460.36	79.9113
1460.84	94.0095		1460.84	92.2884		1460.84	79.6508
1461.32	93.9509		1461.32	92.1875		1461.32	79.3975
1461.8	93.8908		1461.8	92.0887		1461.8	79.1466
1462.28	93.8244		1462.28	91.9873		1462.28	78.8885
1462.77	93.7473		1462.77	91.8758		1462.77	78.6077
1463.25	93.6573		1463.25	91.7449		1463.25	78.2844
1463.73	93.556		1463.73	91.5863		1463.73	77.8997
1464.21	93.4491		1464.21	91.3975		1464.21	77.446
1464.69	93.3438		1464.69	91.1865		1464.69	76.9381
1465.18	93.2445		1465.18	90.9685		1465.18	76.4109
1465.66	93.1492		1465.66	90.7572		1465.66	75.9002
1466.14	93.0529		1466.14	90.5573		1466.14	75.4241
1466.62	92.9513		1466.62	90.3657		1466.62	74.9811
1467.11	92.8441		1467.11	90.1776		1467.11	74.5608
1467.59	92.7344		1467.59	89.9904		1467.59	74.1539
1468.07	92.6266		1468.07	89.8049		1468.07	73.7562
1468.55	92.5237		1468.55	89.6239		1468.55	73.3677
1469.03	92.4255		1469.03	89.4495		1469.03	72.9896
1469.52	92.3282		1469.52	89.281		1469.52	72.6203
1470	92.2247		1470	89.1133		1470	72.2528
1470.48	92.1058		1470.48	88.9356		1470.48	71.8716
1470.96	91.9637		1470.96	88.732		1470.96	71.4523
1471.44	91.795		1471.44	88.485		1471.44	70.966
1471.93	91.6053		1471.93	88.1864		1471.93	70.3958
1472.41	91.4097		1472.41	87.8527		1472.41	69.763
1472.89	91.2238		1472.89	87.5251		1472.89	69.1332
1473.37	91.0517		1473.37	87.2401		1473.37	68.5749
1473.86	90.8847		1473.86	87.0027		1473.86	68.1107
1474.34	90.7109		1474.34	86.7934		1474.34	67.7201
1474.82	90.5235		1474.82	86.5905		1474.82	67.3716
1475.3	90.3233		1475.3	86.3828		1475.3	67.0435
1475.78	90.1155		1475.78	86.1702		1475.78	66.7287
1476.27	89.906		1476.27	85.9597		1476.27	66.4304
1476.75	89.6975		1476.75	85.7586		1476.75	66.1555
1477.23	89.4883		1477.23	85.5701		1477.23	65.9089
1477.71	89.274		1477.71	85.3919		1477.71	65.6917
1478.19	89.0501		1478.19	85.2185		1478.19	65.5021
1478.68	88.8139		1478.68	85.0441		1478.68	65.3386
1479.16	88.5645		1479.16	84.8644		1479.16	65.2014
1479.64	88.3021		1479.64	84.6773		1479.64	65.0925
1480.12	88.0259		1480.12	84.4819		1480.12	65.0144
1480.61	87.7338		1480.61	84.278		1480.61	64.9681
1481.09	87.4231		1481.09	84.065		1481.09	64.9506
1481.57	87.0931		1481.57	83.8426		1481.57	64.9556
1482.05	86.7474		1482.05	83.6113		1482.05	64.9757
1482.53	86.3932		1482.53	83.373		1482.53	65.0059
1483.02	86.0392		1483.02	83.1304		1483.02	65.0451
1483.5	85.6911		1483.5	82.8859		1483.5	65.0955
1483.98	85.3497		1483.98	82.6401		1483.98	65.1608
1484.46	85.0096		1484.46	82.3906		1484.46	65.2444
1484.94	84.6603		1484.94	82.1324		1484.94	65.349
1485.43	84.2901		1485.43	81.8585		1485.43	65.4763
1485.91	83.8898		1485.91	81.5623		1485.91	65.6275
1486.39	83.4579		1486.39	81.2404		1486.39	65.8033
1486.87	83.0009		1486.87	80.8949		1486.87	66.0055
1487.36	82.5301		1487.36	80.5326		1487.36	66.2381
1487.84	82.0523		1487.84	80.1615		1487.84	66.5096
1488.32	81.5616		1488.32	79.7845		1488.32	66.8337
1488.8	81.0373		1488.8	79.397		1488.8	67.2258
1489.28	80.4554		1489.28	78.9917		1489.28	67.6907
1489.77	79.8116		1489.77	78.5724		1489.77	68.2067
1490.25	79.1351		1490.25	78.1614		1490.25	68.7246
1490.73	78.4766		1490.73	77.7891		1490.73	69.1931
1491.21	77.8769		1491.21	77.4751		1491.21	69.5847
1491.69	77.3487		1491.69	77.2216		1491.69	69.9003
1492.18	76.879		1492.18	77.0194		1492.18	70.1569
1492.66	76.4427		1492.66	76.8558		1492.66	70.3766
1493.14	76.0131		1493.14	76.7197		1493.14	70.5815
1493.62	75.567		1493.62	76.6036		1493.62	70.7936
1494.1	75.087		1494.1	76.5048		1494.1	71.0358
1494.59	74.5627		1494.59	76.4267		1494.59	71.3316
1495.07	73.9908		1495.07	76.3796		1495.07	71.7028
1495.55	73.3761		1495.55	76.3804		1495.55	72.1616
1496.03	72.7298		1496.03	76.4472		1496.03	72.7009
1496.52	72.068		1496.52	76.5894		1496.52	73.2876
1497	71.4065		1497	76.7992		1497	73.8733
1497.48	70.759		1497.48	77.054		1497.48	74.4181
1497.96	70.1364		1497.96	77.3299		1497.96	74.9074
1498.44	69.5481		1498.44	77.6139		1498.44	75.3485
1498.93	69.0008		1498.93	77.9045		1498.93	75.754
1499.41	68.4964		1499.41	78.2055		1499.41	76.1308
1499.89	68.0307		1499.89	78.519		1499.89	76.4787
1500.37	67.5954		1500.37	78.8426		1500.37	76.7946
1500.85	67.1818		1500.85	79.1699		1500.85	77.077
1501.34	66.7852		1501.34	79.4925		1501.34	77.3285
1501.82	66.4065		1501.82	79.8026		1501.82	77.5538
1502.3	66.0514		1502.3	80.0946		1502.3	77.7577
1502.78	65.7272		1502.78	80.3651		1502.78	77.9427
1503.27	65.4392		1503.27	80.6133		1503.27	78.1083
1503.75	65.188		1503.75	80.841		1503.75	78.252
1504.23	64.9696		1504.23	81.0545		1504.23	78.3717
1504.71	64.7772		1504.71	81.2692		1504.71	78.4705
1505.19	64.6076		1505.19	81.5221		1505.19	78.5649
1505.67	64.473		1505.67	81.8937		1505.67	78.6969
1506.16	64.4147		1506.16	82.5264		1506.16	78.9417
1506.64	64.4902		1506.64	83.5433		1506.64	79.3583
1507.12	64.7001		1507.12	84.7819		1507.12	79.8547
1507.6	64.9445		1507.6	85.797		1507.6	80.2084
1508.09	65.1202		1508.09	86.3935		1508.09	80.3344
1508.57	65.2034		1508.57	86.7072		1508.57	80.3132
1509.05	65.2236		1509.05	86.9043		1509.05	80.2378
1509.53	65.2205		1509.53	87.0739		1509.53	80.1591
1510.01	65.2264		1510.01	87.2495		1510.01	80.0949
1510.5	65.2615		1510.5	87.4377		1510.5	80.0445
1510.98	65.3323		1510.98	87.6335		1510.98	79.9979
1511.46	65.4315		1511.46	87.8269		1511.46	79.943
1511.94	65.5427		1511.94	88.0079		1511.94	79.871
1512.42	65.6477		1512.42	88.1693		1512.42	79.7811
1512.91	65.735		1512.91	88.308		1512.91	79.6794
1513.39	65.8047		1513.39	88.4253		1513.39	79.5757
1513.87	65.8686		1513.87	88.5252		1513.87	79.4782
1514.35	65.9466		1514.35	88.6139		1514.35	79.3894
1514.84	66.0619		1514.84	88.6989		1514.84	79.3032
1515.32	66.2357		1515.32	88.7886		1515.32	79.2048
1515.8	66.4781		1515.8	88.891		1515.8	79.0755
1516.28	66.7777		1516.28	89.009		1516.28	78.9034
1516.76	67.0995		1516.76	89.136		1516.76	78.6988
1517.25	67.3995		1517.25	89.2562		1517.25	78.4934
1517.73	67.6497		1517.73	89.3548		1517.73	78.3204
1518.21	67.8499		1518.21	89.4266		1518.21	78.1927
1518.69	68.0199		1518.69	89.4761		1518.69	78.1014
1519.17	68.1884		1519.17	89.5151		1519.17	78.0262
1519.66	68.3897		1519.66	89.5608		1519.66	77.9452
1520.14	68.6637		1520.14	89.6387		1520.14	77.84
1520.62	69.05		1520.62	89.7793		1520.62	77.7042
1521.1	69.5623		1521.1	90.0016		1521.1	77.5531
1521.59	70.1558		1521.59	90.2816		1521.59	77.4219
1522.07	70.7385		1522.07	90.5547		1522.07	77.3365
1522.55	71.2357		1522.55	90.7696		1522.55	77.2893
1523.03	71.6316		1523.03	90.9225		1523.03	77.2533
1523.51	71.9544		1523.51	91.0392		1523.51	77.2098
1524	72.2464		1524	91.1489		1524	77.1562
1524.48	72.5488		1524.48	91.274		1524.48	77.1042
1524.96	72.8964		1524.96	91.4283		1524.96	77.0731
1525.44	73.3128		1525.44	91.6156		1525.44	77.0819
1525.92	73.8035		1525.92	91.8303		1525.92	77.1389
1526.41	74.3522		1526.41	92.0592		1526.41	77.2352
1526.89	74.9277		1526.89	92.2879		1526.89	77.3485
1527.37	75.4968		1527.37	92.5064		1527.37	77.4565
1527.85	76.0369		1527.85	92.7097		1527.85	77.5489
1528.34	76.5387		1528.34	92.896		1528.34	77.6286
1528.82	77.0023		1528.82	93.0636		1528.82	77.7052
1529.3	77.4323		1529.3	93.2108		1529.3	77.7874
1529.78	77.835		1529.78	93.3371		1529.78	77.879
1530.26	78.219		1530.26	93.4448		1530.26	77.9791
1530.75	78.5978		1530.75	93.5399		1530.75	78.0864
1531.23	78.9939		1531.23	93.6321		1531.23	78.2043
1531.71	79.4419		1531.71	93.7348		1531.71	78.3467
1532.19	79.986		1532.19	93.8627		1532.19	78.54
1532.67	80.6627		1532.67	94.025		1532.67	78.8156
1533.16	81.4638		1533.16	94.2132		1533.16	79.1828
1533.64	82.3106		1533.64	94.3968		1533.64	79.5986
1534.12	83.0888		1534.12	94.543		1534.12	79.9838
1534.6	83.7222		1534.6	94.6408		1534.6	80.2804
1535.09	84.2035		1535.09	94.701		1535.09	80.4808
1535.57	84.5673		1535.57	94.7398		1535.57	80.609
1536.05	84.8561		1536.05	94.7689		1536.05	80.6959
1536.53	85.1046		1536.53	94.7937		1536.53	80.7678
1537.01	85.3394		1537.01	94.8147		1537.01	80.8451
1537.49	85.5844		1537.49	94.8305		1537.49	80.9452
1537.98	85.8686		1537.98	94.8399		1537.98	81.0848
1538.46	86.2332		1538.46	94.8459		1538.46	81.2845
1538.94	86.732		1538.94	94.86		1538.94	81.5724
1539.42	87.4071		1539.42	94.9042		1539.42	81.9804
1539.91	88.2284		1539.91	94.9963		1539.91	82.5118
1540.39	89.0566		1540.39	95.1156		1540.39	83.0917
1540.87	89.7292		1540.87	95.2031		1540.87	83.594
1541.35	90.1899		1541.35	95.2235		1541.35	83.9532
1541.84	90.4908		1541.84	95.1915		1541.84	84.1918
1542.32	90.7151		1542.32	95.1397		1542.32	84.3615
1542.8	90.9278		1542.8	95.0936		1542.8	84.5062
1543.28	91.1647		1543.28	95.0657		1543.28	84.6563
1543.76	91.4341		1543.76	95.0565		1543.76	84.8279
1544.24	91.721		1544.24	95.0574		1544.24	85.0195
1544.73	91.9969		1544.73	95.0567		1544.73	85.2138
1545.21	92.2359		1545.21	95.0469		1545.21	85.3877
1545.69	92.4276		1545.69	95.0277		1545.69	85.5266
1546.17	92.5779		1546.17	95.0037		1546.17	85.629
1546.66	92.7018		1546.66	94.9796		1546.66	85.7039
1547.14	92.815		1547.14	94.9585		1547.14	85.765
1547.62	92.9294		1547.62	94.9402		1547.62	85.8269
1548.1	93.052		1548.1	94.9221		1548.1	85.9026
1548.58	93.1844		1548.58	94.8995		1548.58	86.001
1549.07	93.3234		1549.07	94.8684		1549.07	86.1231
1549.55	93.4621		1549.55	94.8273		1549.55	86.259
1550.03	93.5929		1550.03	94.7802		1550.03	86.3909
1550.51	93.7109		1550.51	94.7338		1550.51	86.5024
1550.99	93.8152		1550.99	94.6936		1550.99	86.5872
1551.48	93.9069		1551.48	94.66		1551.48	86.6502
1551.96	93.9872		1551.96	94.6292		1551.96	86.7014
1552.44	94.0563		1552.44	94.5954		1552.44	86.7497
1552.92	94.1145		1552.92	94.553		1552.92	86.8003
1553.41	94.1633		1553.41	94.4998		1553.41	86.8536
1553.89	94.2072		1553.89	94.4377		1553.89	86.906
1554.37	94.2513		1554.37	94.3737		1554.37	86.9526
1554.85	94.2992		1554.85	94.3161		1554.85	86.9898
1555.33	94.3495		1555.33	94.2694		1555.33	87.0178
1555.82	94.396		1555.82	94.2323		1555.82	87.0392
1556.3	94.4295		1556.3	94.1979		1556.3	87.0576
1556.78	94.4419		1556.78	94.1566		1556.78	87.0754
1557.26	94.4295		1557.26	94.0967		1557.26	87.0962
1557.74	94.4004		1557.74	94.0031		1557.74	87.129
1558.23	94.3841		1558.23	93.8595		1558.23	87.1953
1558.71	94.4253		1558.71	93.6722		1558.71	87.3162
1559.19	94.5259		1559.19	93.4962		1559.19	87.4609
1559.67	94.6205		1559.67	93.373		1559.67	87.5626
1560.15	94.6616		1560.15	93.285		1560.15	87.605
1560.64	94.6538		1560.64	93.2071		1560.64	87.609
1561.12	94.619		1561.12	93.1302		1561.12	87.5939
1561.6	94.5752		1561.6	93.0534		1561.6	87.5713
1562.08	94.5328		1562.08	92.9778		1562.08	87.5493
1562.57	94.4961		1562.57	92.9033		1562.57	87.5343
1563.05	94.4644		1563.05	92.8277		1563.05	87.5317
1563.53	94.4325		1563.53	92.7478		1563.53	87.5451
1564.01	94.3936		1564.01	92.6607		1564.01	87.5739
1564.49	94.3426		1564.49	92.5665		1564.49	87.6131
1564.98	94.2796		1564.98	92.4695		1564.98	87.6537
1565.46	94.2103		1565.46	92.377		1565.46	87.6874
1565.94	94.143		1565.94	92.2952		1565.94	87.7108
1566.42	94.0834		1566.42	92.2261		1566.42	87.7258
1566.9	94.0323		1566.9	92.1669		1566.9	87.7386
1567.39	93.9849		1567.39	92.1102		1567.39	87.7563
1567.87	93.9329		1567.87	92.0454		1567.87	87.785
1568.35	93.8682		1568.35	91.9601		1568.35	87.8286
1568.83	93.7874		1568.83	91.8442		1568.83	87.8854
1569.32	93.6959		1569.32	91.6968		1569.32	87.9476
1569.8	93.6074		1569.8	91.5307		1569.8	88.0033
1570.28	93.5333		1570.28	91.3648		1570.28	88.0446
1570.76	93.475		1570.76	91.2098		1570.76	88.0716
1571.24	93.4247		1571.24	91.0649		1571.24	88.0888
1571.73	93.3731		1571.73	90.9239		1571.73	88.1002
1572.21	93.3143		1572.21	90.7812		1572.21	88.1076
1572.69	93.2473		1572.69	90.634		1572.69	88.1115
1573.17	93.1746		1573.17	90.4818		1573.17	88.1128
1573.65	93.1012		1573.65	90.3238		1573.65	88.1142
1574.14	93.0319		1574.14	90.1563		1574.14	88.1215
1574.62	92.9697		1574.62	89.9693		1574.62	88.1445
1575.1	92.9134		1575.1	89.746		1575.1	88.194
1575.58	92.858		1575.58	89.4715		1575.58	88.2752
1576.07	92.7992		1576.07	89.1516		1576.07	88.377
1576.55	92.739		1576.55	88.8252		1576.55	88.4728
1577.03	92.686		1577.03	88.5424		1577.03	88.539
1577.51	92.6489		1577.51	88.3274		1577.51	88.5723
1577.99	92.6302		1577.99	88.1729		1577.99	88.5847
1578.48	92.6271		1578.48	88.0586		1578.48	88.5906
1578.96	92.6347		1578.96	87.9661		1578.96	88.5992
1579.44	92.6496		1579.44	87.8839		1579.44	88.6144
1579.92	92.671		1579.92	87.8083		1579.92	88.636
1580.4	92.7024		1580.4	87.7415		1580.4	88.6616
1580.89	92.7495		1580.89	87.6893		1580.89	88.6885
1581.37	92.8191		1581.37	87.6577		1581.37	88.7151
1581.85	92.9153		1581.85	87.6501		1581.85	88.7417
1582.33	93.0383		1582.33	87.6647		1582.33	88.7696
1582.82	93.1835		1582.82	87.6953		1582.82	88.8008
1583.3	93.3446		1583.3	87.7342		1583.3	88.8356
1583.78	93.5151		1583.78	87.7748		1583.78	88.8726
1584.26	93.691		1584.26	87.8129		1584.26	88.9095
1584.74	93.87		1584.74	87.8468		1584.74	88.944
1585.23	94.0516		1585.23	87.8757		1585.23	88.9756
1585.71	94.2343		1585.71	87.8983		1585.71	89.0057
1586.19	94.4158		1586.19	87.9118		1586.19	89.0372
1586.67	94.5918		1586.67	87.9129		1586.67	89.0723
1587.15	94.7578		1587.15	87.8991		1587.15	89.1122
1587.64	94.9099		1587.64	87.8701		1587.64	89.1562
1588.12	95.046		1588.12	87.8282		1588.12	89.2025
1588.6	95.1662		1588.6	87.7784		1588.6	89.2493
1589.08	95.272		1589.08	87.7264		1589.08	89.2963
1589.57	95.3654		1589.57	87.677		1589.57	89.3447
1590.05	95.4473		1590.05	87.6325		1590.05	89.3963
1590.53	95.517		1590.53	87.5932		1590.53	89.4521
1591.01	95.5731		1591.01	87.5588		1591.01	89.5116
1591.49	95.614		1591.49	87.5298		1591.49	89.5723
1591.98	95.6399		1591.98	87.5092		1591.98	89.6315
1592.46	95.6529		1592.46	87.5016		1592.46	89.6875
1592.94	95.6567		1592.94	87.5126		1592.94	89.7411
1593.42	95.6548		1593.42	87.5468		1593.42	89.7951
1593.9	95.6492		1593.9	87.6064		1593.9	89.8529
1594.39	95.6395		1594.39	87.6913		1594.39	89.9165
1594.87	95.6229		1594.87	87.8		1594.87	89.9843
1595.35	95.5967		1595.35	87.9311		1595.35	90.0515
1595.83	95.5595		1595.83	88.0836		1595.83	90.112
1596.32	95.5124		1596.32	88.2573		1596.32	90.161
1596.8	95.4585		1596.8	88.4517		1596.8	90.1977
1597.28	95.401		1597.28	88.6657		1597.28	90.2247
1597.76	95.3414		1597.76	88.8971		1597.76	90.2466
1598.24	95.2793		1598.24	89.1436		1598.24	90.2674
1598.72	95.2127		1598.72	89.4038		1598.72	90.2887
1599.21	95.1394		1599.21	89.6771		1599.21	90.309
1599.69	95.0589		1599.69	89.9641		1599.69	90.3257
1600.17	94.9725		1600.17	90.2661		1600.17	90.3359
1600.65	94.8837		1600.65	90.5836		1600.65	90.339
1601.14	94.7957		1601.14	90.9156		1601.14	90.3366
1601.62	94.7107		1601.62	91.2585		1601.62	90.3319
1602.1	94.6286		1602.1	91.6059		1602.1	90.327
1602.58	94.5477		1602.58	91.9491		1602.58	90.3215
1603.06	94.4664		1603.06	92.2789		1603.06	90.3121
1603.55	94.3849		1603.55	92.5874		1603.55	90.2948
1604.03	94.3052		1604.03	92.8696		1604.03	90.267
1604.51	94.2307		1604.51	93.1244		1604.51	90.2294
1604.99	94.1645		1604.99	93.3541		1604.99	90.1859
1605.47	94.1082		1605.47	93.5631		1605.47	90.1415
1605.96	94.0615		1605.96	93.756		1605.96	90.1003
1606.44	94.0236		1606.44	93.9361		1606.44	90.0631
1606.92	93.9943		1606.92	94.1047		1606.92	90.0274
1607.4	93.9748		1607.4	94.2605		1607.4	89.9883
1607.89	93.9681		1607.89	94.4009		1607.89	89.9412
1608.37	93.9774		1608.37	94.5234		1608.37	89.8843
1608.85	94.0039		1608.85	94.6272		1608.85	89.8194
1609.33	94.0462		1609.33	94.7133		1609.33	89.7508
1609.81	94.0998		1609.81	94.7839		1609.81	89.6826
1610.3	94.1594		1610.3	94.8411		1610.3	89.6167
1610.78	94.2203		1610.78	94.8865		1610.78	89.5525
1611.26	94.2795		1611.26	94.9212		1611.26	89.4886
1611.74	94.3361		1611.74	94.9462		1611.74	89.4241
1612.22	94.3904		1612.22	94.9633		1612.22	89.3604
[truncated: 4,965 more rows]

## Sheet: Fig2d-f
solid-state13C CP-MAS NMR spectra
	CTF-1			CTF-TPA			CTF-TF
	f1(ppm)			f1(ppm)			f1(ppm)
	299.6	-3.59454e-06		299.6	-3.90706e-06		299.6	4.27487e-07
	299.539	-1.3348e-06		299.539	-2.09529e-06		299.539	1.56262e-07
	299.478	4.92852e-06		299.478	6.00215e-06		299.478	-5.83769e-07
	299.417	6.04858e-06		299.417	7.46633e-06		299.417	-4.3853e-07
	299.356	-3.57731e-07		299.356	-6.0307e-07		299.356	1.52723e-06
	299.295	-6.35695e-06		299.295	-9.56195e-06		299.295	4.34526e-06
	299.235	-4.97259e-06		299.235	-1.39666e-05		299.235	5.44877e-06
	299.174	-4.3689e-08		299.174	-1.89394e-05		299.174	3.08367e-06
	299.113	-6.34519e-08		299.113	-2.97293e-05		299.113	-1.20068e-06
	299.052	-4.70161e-06		299.052	-4.09163e-05		299.052	-3.23214e-06
	298.991	-3.6344e-06		298.991	-4.2708e-05		298.991	-5.12319e-07
	298.93	1.00697e-05		298.93	-3.49358e-05		298.93	4.38395e-06
	298.869	3.0066e-05		298.869	-2.72428e-05		298.869	6.0222e-06
	298.808	4.32951e-05		298.808	-2.50035e-05		298.808	2.03512e-06
	298.747	4.41504e-05		298.747	-2.23719e-05		298.747	-4.33534e-06
	298.686	3.90456e-05		298.686	-1.29867e-05		298.686	-8.14913e-06
	298.625	3.7845e-05		298.625	-1.72901e-06		298.625	-7.94409e-06
	298.565	4.38991e-05		298.565	9.80207e-07		298.565	-5.93125e-06
	298.504	5.30845e-05		298.504	-5.58267e-06		298.504	-4.14927e-06
	298.443	5.98228e-05		298.443	-1.02298e-05		298.443	-2.34549e-06
	298.382	6.15734e-05		298.382	-4.08738e-06		298.382	3.04139e-07
	298.321	5.84338e-05		298.321	8.80401e-06		298.321	3.13004e-06
	298.26	5.16311e-05		298.26	1.77036e-05		298.26	4.62367e-06
	298.199	4.39156e-05		298.199	1.70744e-05		298.199	4.42957e-06
	298.138	3.91719e-05		298.138	8.79822e-06		298.138	3.79284e-06
	298.077	3.85938e-05		298.077	-2.62522e-06		298.077	4.1261e-06
	298.016	3.78327e-05		298.016	-1.13871e-05		298.016	5.525e-06
	297.955	3.13829e-05		297.955	-1.04043e-05		297.955	6.62323e-06
	297.895	2.04794e-05		297.895	1.96177e-06		297.895	5.80269e-06
	297.834	1.27356e-05		297.834	1.53888e-05		297.834	2.82405e-06
	297.773	1.14919e-05		297.773	1.57462e-05		297.773	-5.93774e-07
	297.712	9.4859e-06		297.712	2.35475e-06		297.712	-2.18375e-06
	297.651	-1.69427e-06		297.651	-9.62487e-06		297.651	-1.45152e-06
	297.59	-1.78181e-05		297.59	-7.94009e-06		297.59	-3.8582e-07
	297.529	-2.45802e-05		297.529	2.15158e-06		297.529	-1.50796e-06
	297.468	-1.54208e-05		297.468	8.22559e-06		297.468	-5.23732e-06
	297.407	-6.62171e-07		297.407	9.83873e-06		297.407	-9.39662e-06
	297.346	4.87807e-06		297.346	1.72534e-05		297.346	-1.13128e-05
	297.285	-1.23273e-06		297.285	3.24194e-05		297.285	-1.02574e-05
	297.225	-9.35966e-06		297.225	4.26458e-05		297.225	-7.81796e-06
	297.164	-1.12198e-05		297.164	3.78899e-05		297.164	-6.06452e-06
	297.103	-6.38869e-06		297.103	2.60905e-05		297.103	-5.60951e-06
	297.042	2.86195e-06		297.042	2.32876e-05		297.042	-5.59078e-06
	296.981	1.53286e-05		296.981	3.22404e-05		296.981	-5.26838e-06
	296.92	2.77653e-05		296.92	3.95874e-05		296.92	-5.02229e-06
	296.859	3.47449e-05		296.859	3.48646e-05		296.859	-5.54917e-06
	296.798	3.55615e-05		296.798	2.47059e-05		296.798	-6.63973e-06
	296.737	3.66168e-05		296.737	2.3262e-05		296.737	-7.34294e-06
	296.676	4.25298e-05		296.676	3.22227e-05		296.676	-7.07829e-06
	296.615	4.84859e-05		296.615	3.72361e-05		296.615	-6.00203e-06
	296.555	4.65085e-05		296.555	2.61582e-05		296.555	-4.47935e-06
	296.494	3.68643e-05		296.494	6.35305e-06		296.494	-2.85246e-06
	296.433	2.75895e-05		296.433	-1.80864e-06		296.433	-1.5522e-06
	296.372	2.38407e-05		296.372	1.09006e-05		296.372	-6.14563e-07
	296.311	2.35843e-05		296.311	3.0155e-05		296.311	8.40465e-07
	296.25	2.39383e-05		296.25	3.39214e-05		296.25	3.61538e-06
	296.189	2.57171e-05		296.189	1.79164e-05		296.189	6.74017e-06
	296.128	2.99411e-05		296.128	-5.52177e-07		296.128	7.94653e-06
	296.067	3.52181e-05		296.067	-3.91667e-06		296.067	6.4417e-06
	296.006	4.11599e-05		296.006	7.06912e-06		296.006	4.17899e-06
	295.945	4.92016e-05		295.945	1.8913e-05		295.945	3.488e-06
	295.885	5.6401e-05		295.885	2.36158e-05		295.885	4.27733e-06
	295.824	5.38021e-05		295.824	2.51405e-05		295.824	4.63697e-06
	295.763	3.72277e-05		295.763	3.01959e-05		295.763	3.54921e-06
	295.702	1.64879e-05		295.702	3.92949e-05		295.702	1.79274e-06
	295.641	6.43589e-06		295.641	4.78712e-05		295.641	5.93714e-07
	295.58	9.45583e-06		295.58	5.17101e-05		295.58	6.17723e-07
	295.519	1.3907e-05		295.519	4.97761e-05		295.519	1.94722e-06
	295.458	1.09261e-05		295.458	4.47789e-05		295.458	3.69654e-06
	295.397	5.46345e-06		295.397	4.18141e-05		295.397	3.9745e-06
	295.336	7.02478e-06		295.336	4.32126e-05		295.336	1.99111e-06
	295.275	1.55563e-05		295.275	4.38946e-05		295.275	2.11073e-07
	295.215	2.25886e-05		295.215	3.57752e-05		295.215	2.21209e-06
	295.154	2.3235e-05		295.154	1.87235e-05		295.154	7.56119e-06
	295.093	2.04827e-05		295.093	3.12024e-06		295.093	1.0969e-05
	295.032	1.79873e-05		295.032	-1.8839e-06		295.032	8.27489e-06
	294.971	1.4589e-05		294.971	6.64718e-07		294.971	1.73762e-06
	294.91	8.17882e-06		294.91	8.96386e-07		294.91	-2.79292e-06
	294.849	1.23733e-06		294.849	-3.94189e-06		294.849	-2.96985e-06
	294.788	-7.87573e-07		294.788	-7.24573e-06		294.788	-1.63328e-06
	294.727	4.25967e-06		294.727	-4.81128e-06		294.727	-1.685e-06
	294.666	1.26131e-05		294.666	-1.73573e-06		294.666	-2.28215e-06
	294.605	1.83882e-05		294.605	-3.80257e-06		294.605	-1.27158e-06
	294.545	1.93715e-05		294.545	-7.39646e-06		294.545	9.62956e-07
	294.484	1.89485e-05		294.484	-4.66287e-06		294.484	2.16869e-06
	294.423	2.24471e-05		294.423	3.27302e-06		294.423	1.54606e-06
	294.362	3.18675e-05		294.362	5.82863e-06		294.362	3.35155e-07
	294.301	4.46725e-05		294.301	-2.43278e-06		294.301	-4.1175e-07
	294.24	5.70114e-05		294.24	-1.30479e-05		294.24	-6.21683e-07
	294.179	6.5855e-05		294.179	-1.42301e-05		294.179	2.72058e-07
	294.118	6.74868e-05		294.118	-6.42418e-06		294.118	3.46477e-06
	294.057	5.77213e-05		294.057	-1.38955e-06		294.057	8.38424e-06
	293.996	3.78274e-05		293.996	-6.97934e-06		293.996	1.16671e-05
	293.935	1.89669e-05		293.935	-1.86226e-05		293.935	1.03051e-05
	293.875	1.53069e-05		293.875	-2.63784e-05		293.875	5.49088e-06
	293.814	2.99246e-05		293.814	-2.4747e-05		293.814	1.76005e-06
	293.753	4.95461e-05		293.753	-1.3568e-05		293.753	1.86436e-06
	293.692	5.55159e-05		293.692	4.80069e-06		293.692	3.59298e-06
	293.631	3.99391e-05		293.631	2.42776e-05		293.631	2.58397e-06
	293.57	1.15336e-05		293.57	3.49172e-05		293.57	-2.21251e-06
	293.509	-1.21031e-05		293.509	3.06486e-05		293.509	-6.95193e-06
	293.448	-1.7781e-05		293.448	1.73273e-05		293.448	-6.99193e-06
	293.387	-6.04737e-06		293.387	8.81957e-06		293.387	-1.89249e-06
	293.326	9.80887e-06		293.326	1.41229e-05		293.326	4.1114e-06
	293.265	1.57731e-05		293.265	2.99763e-05		293.265	6.23046e-06
	293.205	1.0716e-05		293.205	4.44134e-05		293.205	3.24145e-06
	293.144	6.83624e-06		293.144	4.45557e-05		293.144	-2.10054e-06
	293.083	1.43777e-05		293.083	2.39109e-05		293.083	-5.81323e-06
	293.022	2.79859e-05		293.022	-1.12707e-05		293.022	-5.61684e-06
	292.961	3.24384e-05		292.961	-4.25186e-05		292.961	-2.04306e-06
	292.9	2.15157e-05		292.9	-5.25373e-05		292.9	2.33357e-06
	292.839	6.16948e-06		292.839	-4.09721e-05		292.839	4.75217e-06
	292.778	1.67757e-06		292.778	-2.29461e-05		292.778	4.18195e-06
	292.717	1.04173e-05		292.717	-1.07756e-05		292.717	1.97605e-06
	292.656	2.12829e-05		292.656	-2.68183e-06		292.656	4.71062e-07
	292.595	2.43286e-05		292.595	8.1392e-06		292.595	5.95625e-07
	292.535	2.10616e-05		292.535	2.0297e-05		292.535	9.41475e-07
	292.474	1.92558e-05		292.474	2.60413e-05		292.474	-4.8137e-07
	292.413	2.19334e-05		292.413	2.20043e-05		292.413	-3.62769e-06
	292.352	2.53877e-05		292.352	1.17714e-05		292.352	-6.07663e-06
	292.291	2.64852e-05		292.291	3.45725e-07		292.291	-5.63397e-06
	292.23	2.68618e-05		292.23	-8.11604e-06		292.23	-2.84226e-06
	292.169	2.79814e-05		292.169	-9.47826e-06		292.169	-1.75472e-07
	292.108	2.60942e-05		292.108	-3.09376e-06		292.108	1.12891e-06
	292.047	1.71549e-05		292.047	5.19958e-06		292.047	2.27657e-06
	291.986	5.94384e-06		291.986	9.72119e-06		291.986	4.31581e-06
	291.925	4.16935e-06		291.925	1.28556e-05		291.925	5.50401e-06
	291.865	1.60901e-05		291.865	1.88372e-05		291.865	3.09972e-06
	291.804	3.01506e-05		291.804	2.14478e-05		291.804	-2.22557e-06
	291.743	3.09055e-05		291.743	9.31732e-06		291.743	-5.8482e-06
	291.682	1.85747e-05		291.682	-1.34895e-05		291.682	-4.42693e-06
	291.621	1.03887e-05		291.621	-2.38649e-05		291.621	-3.94841e-07
	291.56	1.9778e-05		291.56	-5.54324e-06		291.56	7.88637e-07
	291.499	3.90304e-05		291.499	2.81648e-05		291.499	-2.42321e-06
	291.438	4.77192e-05		291.438	4.74072e-05		291.438	-5.61626e-06
	291.377	3.63694e-05		291.377	3.85415e-05		291.377	-4.01021e-06
	291.316	1.6183e-05		291.316	1.51047e-05		291.316	1.66467e-06
	291.255	4.87466e-06		291.255	-1.78674e-06		291.255	6.3303e-06
	291.195	8.25804e-06		291.195	-3.83169e-06		291.195	6.51989e-06
	291.134	1.87194e-05		291.134	4.65191e-06		291.134	3.3778e-06
	291.073	2.74809e-05		291.073	1.6833e-05		291.073	1.13943e-07
	291.012	3.25742e-05		291.012	2.70707e-05		291.012	-1.44762e-06
	290.951	3.54758e-05		290.951	3.04156e-05		290.951	-1.11577e-06
	290.89	3.5895e-05		290.89	2.56703e-05		290.89	1.13081e-06
	290.829	3.2903e-05		290.829	1.76918e-05		290.829	5.164e-06
	290.768	2.80132e-05		290.768	1.22338e-05		290.768	9.70824e-06
	290.707	2.35041e-05		290.707	9.36802e-06		290.707	1.28211e-05
	290.646	1.90343e-05		290.646	5.42654e-06		290.646	1.37348e-05
	290.585	1.32356e-05		290.585	3.83052e-07		290.585	1.33816e-05
	290.524	7.84e-06		290.524	-7.02264e-07		290.524	1.2734e-05
	290.464	6.06887e-06		290.464	6.05935e-06		290.464	1.13991e-05
	290.403	6.08451e-06		290.403	1.88287e-05		290.403	8.56506e-06
	290.342	3.81801e-07		290.342	3.2466e-05		290.342	4.90677e-06
	290.281	-1.49335e-05		290.281	4.26704e-05		290.281	2.57675e-06
	290.22	-3.25425e-05		290.22	4.6469e-05		290.22	3.00789e-06
	290.159	-3.95468e-05		290.159	4.16326e-05		290.159	5.25985e-06
	290.098	-3.04127e-05		290.098	2.88932e-05		290.098	7.02268e-06
	290.037	-1.13359e-05		290.037	1.38519e-05		290.037	7.13588e-06
	289.976	7.93447e-06		289.976	3.26404e-06		289.976	6.74021e-06
	289.915	2.28352e-05		289.915	-1.5616e-06		289.915	7.80026e-06
	289.854	3.36635e-05		289.854	-5.22915e-06		289.854	1.05839e-05
	289.794	4.07978e-05		289.794	-1.05814e-05		289.794	1.27788e-05
	289.733	4.38881e-05		289.733	-1.30686e-05		289.733	1.14166e-05
	289.672	4.39657e-05		289.672	-6.37333e-06		289.672	6.01006e-06
	289.611	4.26063e-05		289.611	6.9751e-06		289.611	-3.25617e-07
	289.55	3.93763e-05		289.55	1.52198e-05		289.55	-3.47424e-06
	289.489	3.3508e-05		289.489	1.01628e-05		289.489	-2.3307e-06
	289.428	2.83045e-05		289.428	-2.32627e-06		289.428	3.19058e-07
	289.367	2.97713e-05		289.367	-7.96765e-06		289.367	1.38911e-06
	289.306	3.85276e-05		289.306	8.01018e-07		289.306	1.2437e-06
	289.245	4.63619e-05		289.245	1.85112e-05		289.245	2.7232e-06
	289.185	4.5175e-05		289.185	3.48951e-05		289.185	6.78017e-06
	289.124	3.83354e-05		289.124	4.53833e-05		289.124	1.0872e-05
	289.063	3.80874e-05		289.063	5.19573e-05		289.063	1.24203e-05
	289.002	4.98826e-05		289.002	5.69486e-05		289.002	1.22648e-05
	288.941	6.34114e-05		288.941	5.94686e-05		288.941	1.30337e-05
	288.88	6.32875e-05		288.88	5.75086e-05		288.88	1.4991e-05
	288.819	4.69465e-05		288.819	5.12622e-05		288.819	1.57084e-05
	288.758	2.75514e-05		288.758	4.37432e-05		288.758	1.40119e-05
	288.697	1.92016e-05		288.697	3.86405e-05		288.697	1.21003e-05
	288.636	2.37094e-05		288.636	3.72332e-05		288.636	1.25807e-05
	288.575	3.32887e-05		288.575	3.70625e-05		288.575	1.48611e-05
	288.514	4.11945e-05		288.514	3.47068e-05		288.514	1.60802e-05
	288.454	4.51677e-05		288.454	3.07065e-05		288.454	1.48491e-05
	288.393	4.35103e-05		288.393	3.01767e-05		288.393	1.2387e-05
	288.332	3.47044e-05		288.332	3.63181e-05		288.332	1.01823e-05
	288.271	2.22217e-05		288.271	4.39852e-05		288.271	8.26243e-06
	288.21	1.43027e-05		288.21	4.29173e-05		288.21	6.18036e-06
	288.149	1.51548e-05		288.149	2.9048e-05		288.149	4.20842e-06
	288.088	1.89551e-05		288.088	1.08096e-05		288.088	2.62357e-06
	288.027	1.64766e-05		288.027	1.6675e-06		288.027	8.5771e-07
	287.966	6.83607e-06		287.966	6.45828e-06		287.966	-1.43133e-06
	287.905	-8.52375e-07		287.905	1.72776e-05		287.905	-3.01826e-06
	287.844	2.02233e-06		287.844	2.3723e-05		287.844	-2.21706e-06
	287.784	1.42211e-05		287.784	2.49279e-05		287.784	6.27588e-07
	287.723	2.7108e-05		287.723	2.84917e-05		287.723	2.95608e-06
	287.662	3.43174e-05		287.662	3.78867e-05		287.662	2.80195e-06
	287.601	3.66782e-05		287.601	4.51466e-05		287.601	9.52992e-07
	287.54	3.83716e-05		287.54	3.95036e-05		287.54	-3.29559e-07
	287.479	4.12418e-05		287.479	2.17084e-05		287.479	-6.25958e-08
	287.418	4.43213e-05		287.418	5.25085e-06		287.418	9.18891e-07
	287.357	4.67388e-05		287.357	2.00023e-06		287.357	1.74128e-06
	287.296	4.78497e-05		287.296	9.92575e-06		287.296	2.44076e-06
	287.235	4.49678e-05		287.235	1.74526e-05		287.235	2.79572e-06
	287.174	3.53412e-05		287.174	1.72042e-05		287.174	1.55268e-06
	287.114	2.248e-05		287.114	1.1445e-05		287.114	-1.90718e-06
	287.053	1.62035e-05		287.053	5.29245e-06		287.053	-5.62389e-06
	286.992	2.13522e-05		286.992	1.74952e-07		286.992	-6.24566e-06
	286.931	2.89951e-05		286.931	-3.816e-06		286.931	-2.51974e-06
	286.87	2.59199e-05		286.87	-3.43925e-06		286.87	3.3399e-06
	286.809	1.27108e-05		286.809	4.98893e-06		286.809	8.12989e-06
	286.748	3.76098e-06		286.748	1.91628e-05		286.748	1.05071e-05
	286.687	6.12551e-06		286.687	3.10485e-05		286.687	1.08036e-05
	286.626	8.06276e-06		286.626	3.45501e-05		286.626	9.31607e-06
	286.565	-2.615e-06		286.565	3.03616e-05		286.565	6.41251e-06
	286.504	-1.60948e-05		286.504	2.22225e-05		286.504	3.877e-06
	286.444	-1.04744e-05		286.444	1.12023e-05		286.444	4.15778e-06
	286.383	1.6681e-05		286.383	-3.65201e-06		286.383	7.56467e-06
	286.322	4.16738e-05		286.322	-2.03171e-05		286.322	1.14631e-05
	286.261	4.52891e-05		286.261	-3.25947e-05		286.261	1.31141e-05
	286.2	3.72193e-05		286.2	-3.46097e-05		286.2	1.24047e-05
	286.139	3.90729e-05		286.139	-2.50508e-05		286.139	1.09235e-05
	286.078	5.23335e-05		286.078	-6.97474e-06		286.078	9.36907e-06
	286.017	5.8856e-05		286.017	1.44137e-05		286.017	7.34527e-06
	285.956	5.06987e-05		285.956	3.28919e-05		285.956	5.21167e-06
	285.895	4.24856e-05		285.895	4.24784e-05		285.895	4.31781e-06
	285.834	4.87238e-05		285.834	4.05263e-05		285.834	4.99953e-06
	285.774	6.22889e-05		285.774	3.01401e-05		285.774	5.7288e-06
	285.713	6.57694e-05		285.713	1.84131e-05		285.713	5.00194e-06
	285.652	5.57993e-05		285.652	1.16656e-05		285.652	3.07794e-06
	285.591	4.37042e-05		285.591	1.21917e-05		285.591	1.04417e-06
	285.53	3.56721e-05		285.53	1.84232e-05		285.53	-8.75595e-07
	285.469	2.58515e-05		285.469	2.65439e-05		285.469	-2.84372e-06
	285.408	1.12135e-05		285.408	3.17228e-05		285.408	-3.81584e-06
	285.347	1.31033e-06		285.347	2.95095e-05		285.347	-2.04482e-06
	285.286	6.03369e-06		285.286	1.83879e-05		285.286	2.47346e-06
	285.225	2.07496e-05		285.225	2.60048e-06		285.225	7.1907e-06
	285.164	3.18788e-05		285.164	-7.78669e-06		285.164	9.32556e-06
	285.104	3.36245e-05		285.104	-2.68649e-06		285.104	8.44644e-06
	285.043	3.09556e-05		285.043	1.79674e-05		285.043	6.34441e-06
	284.982	2.75768e-05		284.982	3.92992e-05		284.982	4.98182e-06
	284.921	2.03456e-05		284.921	4.11799e-05		284.921	5.11177e-06
	284.86	8.36083e-06		284.86	1.7505e-05		284.86	6.27855e-06
	284.799	-1.71799e-07		284.799	-1.51219e-05		284.799	7.27369e-06
	284.738	3.58529e-06		284.738	-3.20095e-05		284.738	6.84307e-06
	284.677	1.73085e-05		284.677	-2.40256e-05		284.677	4.85699e-06
	284.616	3.0226e-05		284.616	-3.53533e-06		284.616	2.81873e-06
	284.555	3.63155e-05		284.555	1.25959e-05		284.555	2.43092e-06
	284.494	3.91542e-05		284.494	2.00102e-05		284.494	3.52383e-06
	284.434	4.33579e-05		284.434	2.42065e-05		284.434	4.16663e-06
	284.373	4.70409e-05		284.373	2.69569e-05		284.373	3.06378e-06
	284.312	4.6066e-05		284.312	2.31079e-05		284.312	1.02394e-06
	284.251	4.21785e-05		284.251	1.07082e-05		284.251	-3.67774e-07
	284.19	4.20886e-05		284.19	-2.24148e-06		284.19	-6.63696e-07
	284.129	4.85788e-05		284.129	-4.8646e-06		284.129	-4.03462e-07
	284.068	5.59893e-05		284.068	4.7473e-06		284.068	1.38071e-07
	284.007	5.62201e-05		284.007	1.7051e-05		284.007	8.79603e-07
	283.946	4.78839e-05		283.946	1.98746e-05		283.946	1.05637e-06
	283.885	3.7746e-05		283.885	9.23946e-06		283.885	-1.27388e-07
	283.824	3.28863e-05		283.824	-7.27894e-06		283.824	-1.8494e-06
	283.764	3.27635e-05		283.764	-1.73194e-05		283.764	-2.09271e-06
	283.703	3.07147e-05		283.703	-1.50734e-05		283.703	-3.24928e-07
	283.642	2.34131e-05		283.642	-6.42146e-06		283.642	1.44077e-06
	283.581	1.64191e-05		283.581	-1.71995e-06		283.581	1.20419e-06
	283.52	1.78998e-05		283.52	-3.75133e-06		283.52	-3.65786e-07
	283.459	2.79924e-05		283.459	-5.36356e-06		283.459	-1.1243e-06
	283.398	3.81052e-05		283.398	1.1434e-07		283.398	-6.90795e-07
	283.337	4.15975e-05		283.337	9.29959e-06		283.337	-8.04226e-07
	283.276	4.1504e-05		283.276	1.24951e-05		283.276	-2.24939e-06
	283.215	4.50672e-05		283.215	5.21078e-06		283.215	-3.04747e-06
	283.154	5.32892e-05		283.154	-7.66146e-06		283.154	-8.48744e-07
	283.094	5.97021e-05		283.094	-1.85903e-05		283.094	3.56879e-06
	283.033	5.8472e-05		283.033	-2.39137e-05		283.033	6.45883e-06
	282.972	4.99857e-05		282.972	-2.22054e-05		282.972	4.99366e-06
	282.911	3.85148e-05		282.911	-1.09707e-05		282.911	3.66242e-07
	282.85	2.81326e-05		282.85	9.54899e-06		282.85	-3.38182e-06
	282.789	2.1856e-05		282.789	3.03125e-05		282.789	-3.42983e-06
	282.728	2.11534e-05		282.728	3.77505e-05		282.728	-7.06116e-07
	282.667	2.40058e-05		282.667	2.79938e-05		282.667	1.71386e-06
	282.606	2.59208e-05		282.606	1.36832e-05		282.606	2.26781e-06
	282.545	2.53433e-05		282.545	1.16e-05		282.545	2.25579e-06
	282.484	2.6099e-05		282.484	2.39883e-05		282.484	3.46594e-06
	282.424	3.15482e-05		282.424	3.67262e-05		282.424	5.46452e-06
	282.363	3.77597e-05		282.363	3.67087e-05		282.363	6.25675e-06
	282.302	3.65675e-05		282.302	2.61511e-05		282.302	5.20634e-06
	282.241	2.63053e-05		282.241	1.7288e-05		282.241	3.91878e-06
	282.18	1.6415e-05		282.18	1.78697e-05		282.18	3.94161e-06
	282.119	1.8799e-05		282.119	2.66382e-05		282.119	4.88564e-06
	282.058	3.49972e-05		282.058	3.91558e-05		282.058	5.6887e-06
	281.997	5.33929e-05		281.997	5.07645e-05		281.997	6.70464e-06
	281.936	5.96007e-05		281.936	5.48677e-05		281.936	9.0494e-06
	281.875	4.95425e-05		281.875	4.66105e-05		281.875	1.21153e-05
	281.814	3.24834e-05		281.814	3.08305e-05		281.814	1.33233e-05
	281.754	2.17257e-05		281.754	1.97323e-05		281.754	1.10457e-05
	281.693	2.30362e-05		281.693	1.87468e-05		281.693	6.85694e-06
	281.632	3.22278e-05		281.632	2.02316e-05		281.632	3.90806e-06
	281.571	4.18218e-05		281.571	1.58645e-05		281.571	3.36863e-06
	281.51	4.66849e-05		281.51	9.58214e-06		281.51	3.42358e-06
	281.449	4.35271e-05		281.449	1.07961e-05		281.449	1.98182e-06
	281.388	3.08288e-05		281.388	1.83499e-05		281.388	-4.52219e-07
	281.327	1.38819e-05		281.327	2.05104e-05		281.327	-1.39736e-06
	281.266	5.76328e-06		281.266	1.10401e-05		281.266	3.48794e-07
	281.205	1.50448e-05		281.205	-3.02648e-06		281.205	3.06217e-06
	281.144	3.22125e-05		281.144	-1.15817e-05		281.144	4.20432e-06
	281.084	3.6962e-05		281.084	-1.19944e-05		281.084	3.49482e-06
	281.023	2.32452e-05		281.023	-6.47489e-06		281.023	2.91748e-06
	280.962	9.33886e-06		280.962	3.61065e-06		280.962	3.8739e-06
	280.901	1.51051e-05		280.901	1.54881e-05		280.901	5.49087e-06
	280.84	3.50011e-05		280.84	2.32867e-05		280.84	6.1216e-06
	280.779	4.57661e-05		280.779	2.56954e-05		280.779	5.52403e-06
	280.718	3.99495e-05		280.718	3.07201e-05		280.718	4.80671e-06
	280.657	3.69096e-05		280.657	4.42129e-05		280.657	4.90003e-06
	280.596	5.32245e-05		280.596	5.63782e-05		280.596	5.889e-06
	280.535	7.44328e-05		280.535	5.03543e-05		280.535	7.30231e-06
	280.474	7.08209e-05		280.474	2.56057e-05		280.474	8.20685e-06
	280.414	3.71951e-05		280.414	2.38942e-06		280.414	7.6255e-06
	280.353	1.17019e-06		280.353	-2.46946e-06		280.353	6.00053e-06
	280.292	-1.11763e-05		280.292	4.05591e-06		280.292	5.67939e-06
	280.231	-4.22458e-06		280.231	3.47399e-06		280.231	8.31007e-06
	280.17	7.9284e-07		280.17	-6.91293e-06		280.17	1.18762e-05
	280.109	-2.35612e-06		280.109	-1.04004e-05		280.109	1.23e-05
	280.048	-4.09647e-07		280.048	4.74399e-06		280.048	8.59335e-06
	279.987	1.51624e-05		279.987	2.77229e-05		279.987	4.47218e-06
	279.926	3.37027e-05		279.926	3.81396e-05		279.926	3.57305e-06
	279.865	3.97131e-05		279.865	3.07222e-05		279.865	4.81333e-06
	279.804	3.2465e-05		279.804	1.93137e-05		279.804	4.59459e-06
	279.744	2.42243e-05		279.744	1.73821e-05		279.744	2.50981e-06
	279.683	2.35612e-05		279.683	2.19562e-05		279.683	2.04283e-06
	279.622	2.75947e-05		279.622	2.01284e-05		279.622	5.32961e-06
	279.561	2.97862e-05		279.561	7.28124e-06		279.561	9.78606e-06
	279.5	2.94809e-05		279.5	-6.39384e-06		279.5	1.13517e-05
	279.439	3.17093e-05		279.439	-7.73512e-06		279.439	9.48073e-06
	279.378	3.98897e-05		279.378	4.53111e-06		279.378	7.13938e-06
	279.317	5.03385e-05		279.317	1.87558e-05		279.317	6.62318e-06
	279.256	5.41711e-05		279.256	2.26748e-05		279.256	7.26783e-06
	279.195	4.57204e-05		279.195	1.44628e-05		279.195	7.45136e-06
	279.134	2.97474e-05		279.134	1.88079e-06		279.134	7.25898e-06
	279.074	1.81385e-05		279.074	-6.604e-06		279.074	8.08589e-06
	279.013	1.71722e-05		279.013	-7.74235e-06		279.013	1.01336e-05
	278.952	1.99259e-05		278.952	-2.14151e-06		278.952	1.14481e-05
	278.891	1.50244e-05		278.891	9.13789e-06		278.891	9.97679e-06
	278.83	2.35125e-06		278.83	2.43643e-05		278.83	6.24402e-06
	278.769	-4.73506e-06		278.769	3.8708e-05		278.769	3.23385e-06
	278.708	4.7863e-06		278.708	4.49547e-05		278.708	3.23104e-06
	278.647	2.47256e-05		278.647	3.8812e-05		278.647	5.28043e-06
	278.586	3.66365e-05		278.586	2.40121e-05		278.586	6.54392e-06
	278.525	2.95119e-05		278.525	1.10854e-05		278.525	5.8952e-06
	278.464	1.15066e-05		278.464	9.01394e-06		278.464	4.91485e-06
	278.404	7.24762e-07		278.404	1.66885e-05		278.404	4.97601e-06
	278.343	6.41781e-06		278.343	2.34381e-05		278.343	4.84083e-06
	278.282	2.18824e-05		278.282	1.98143e-05		278.282	2.5771e-06
	278.221	3.51633e-05		278.221	7.56897e-06		278.221	-9.55089e-07
	278.16	4.24262e-05		278.16	-3.21612e-06		278.16	-2.52791e-06
	278.099	4.77344e-05		278.099	-6.72064e-06		278.099	-7.06651e-07
	278.038	5.25942e-05		278.038	-7.31086e-06		278.038	2.19074e-06
	277.977	5.20592e-05		277.977	-1.09308e-05		277.977	3.25015e-06
	277.916	4.28587e-05		277.916	-1.48512e-05		277.916	2.67035e-06
	277.855	3.02493e-05		277.855	-1.15792e-05		277.855	2.76143e-06
	277.794	2.26031e-05		277.794	-1.55131e-06		277.794	4.0537e-06
	277.734	2.19822e-05		277.734	5.11425e-06		277.734	4.47959e-06
	277.673	2.43944e-05		277.673	1.94208e-06		277.673	2.72158e-06
	277.612	2.72161e-05		277.612	-4.59725e-06		277.612	5.42897e-07
	277.551	3.09099e-05		277.551	-3.95459e-06		277.551	6.25827e-07
	277.49	3.40574e-05		277.49	4.0713e-06		277.49	3.18544e-06
	277.429	3.28736e-05		277.429	1.0132e-05		277.429	6.13085e-06
	277.368	2.74189e-05		277.368	9.32572e-06		277.368	7.99244e-06
	277.307	2.33451e-05		277.307	7.33149e-06		277.307	9.06407e-06
	277.246	2.4813e-05		277.246	1.04372e-05		277.246	9.67e-06
	277.185	2.95124e-05		277.185	1.51585e-05		277.185	9.10238e-06
	277.124	3.33123e-05		277.124	1.25513e-05		277.124	7.1457e-06
	277.064	3.59901e-05		277.064	4.01343e-07		277.064	5.27168e-06
	277.003	3.90614e-05		277.003	-1.34708e-05		277.003	4.87394e-06
	276.942	4.16365e-05		276.942	-1.97639e-05		276.942	5.08032e-06
	276.881	4.28476e-05		276.881	-1.62521e-05		276.881	4.04023e-06
	276.82	4.55556e-05		276.82	-7.69181e-06		276.82	2.24225e-06
	276.759	5.24202e-05		276.759	-3.64494e-07		276.759	2.64946e-06
	276.698	5.97748e-05		276.698	1.97831e-06		276.698	6.75522e-06
	276.637	6.06635e-05		276.637	-8.89985e-07		276.637	1.19354e-05
	276.576	5.35526e-05		276.576	-6.10012e-06		276.576	1.40335e-05
	276.515	4.3198e-05		276.515	-9.17756e-06		276.515	1.18769e-05
	276.454	3.31045e-05		276.454	-7.00126e-06		276.454	8.0109e-06
	276.394	2.25837e-05		276.394	-7.49941e-07		276.394	5.42553e-06
	276.333	1.22814e-05		276.333	4.28412e-06		276.333	4.9123e-06
	276.272	7.13282e-06		276.272	3.53587e-06		276.272	5.55432e-06
	276.211	1.11196e-05		276.211	-7.3247e-07		276.211	6.32964e-06
	276.15	2.28611e-05		276.15	6.11974e-07		276.15	6.64404e-06
	276.089	3.84529e-05		276.089	1.43162e-05		276.089	6.2987e-06
	276.028	5.45582e-05		276.028	3.45888e-05		276.028	5.70268e-06
	275.967	6.6391e-05		275.967	4.56214e-05		275.967	5.55818e-06
	275.906	6.79059e-05		275.906	3.74414e-05		275.906	5.7906e-06
	275.845	5.89165e-05		275.845	1.75765e-05		275.845	5.38305e-06
	275.784	4.84391e-05		275.784	3.42853e-06		275.784	3.88183e-06
	275.724	4.51967e-05		275.724	3.94599e-06		275.724	2.46438e-06
	275.663	4.68748e-05		275.663	1.28108e-05		275.663	2.65201e-06
	275.602	4.46374e-05		275.602	1.92731e-05		275.602	4.29811e-06
	275.541	3.66251e-05		275.541	1.99412e-05		275.541	5.76127e-06
	275.48	2.94857e-05		275.48	1.75167e-05		275.48	5.97776e-06
	275.419	2.60482e-05		275.419	1.35534e-05		275.419	5.51555e-06
	275.358	2.02299e-05		275.358	8.25135e-06		275.358	5.5459e-06
	275.297	8.91873e-06		275.297	4.86155e-06		275.297	6.61039e-06
	275.236	1.93611e-06		275.236	7.89146e-06		275.236	8.53693e-06
	275.175	1.18527e-05		275.175	1.6626e-05		275.175	1.06102e-05
	275.114	3.63057e-05		275.114	2.52518e-05		275.114	1.13611e-05
	275.054	5.87868e-05		275.054	2.98971e-05		275.054	9.17818e-06
	274.993	6.78911e-05		274.993	3.0718e-05		274.993	4.25088e-06
	274.932	6.8314e-05		274.932	2.65769e-05		274.932	-3.92851e-07
	274.871	6.93303e-05		274.871	1.46559e-05		274.871	-1.01367e-06
	274.81	6.91024e-05		274.81	-1.04388e-06		274.81	3.10114e-06
	274.749	5.78091e-05		274.749	-7.98204e-06		274.749	8.48128e-06
	274.688	3.39128e-05		274.688	1.86381e-07		274.688	1.06181e-05
	274.627	9.20588e-06		274.627	1.08845e-05		274.627	8.32274e-06
	274.566	-4.14007e-06		274.566	4.4067e-06		274.566	4.7715e-06
	274.505	-5.458e-06		274.505	-2.12703e-05		274.505	4.17644e-06
	274.444	-1.15095e-06		274.444	-4.67335e-05		274.444	7.52382e-06
	274.384	6.28658e-06		274.384	-5.48856e-05		274.384	1.17276e-05
	274.323	1.86824e-05		274.323	-4.90622e-05		274.323	1.29931e-05
	274.262	3.41913e-05		274.262	-4.14594e-05		274.262	1.0756e-05
	274.201	4.65026e-05		274.201	-3.26647e-05		274.201	7.93945e-06
	274.14	5.35431e-05		274.14	-1.45142e-05		274.14	7.37311e-06
	274.079	6.07587e-05		274.079	1.04263e-05		274.079	8.57554e-06
	274.018	7.16866e-05		274.018	2.63504e-05		274.018	8.59346e-06
	273.957	7.93572e-05		273.957	2.47412e-05		273.957	5.7275e-06
	273.896	7.28929e-05		273.896	1.67559e-05		273.896	1.62412e-06
	273.835	5.20973e-05		273.835	1.83342e-05		273.835	-6.50561e-07
	273.774	3.05198e-05		273.774	3.00016e-05		273.774	-1.12687e-07
	273.714	2.20064e-05		273.714	3.92526e-05		273.714	1.1967e-06
	273.653	2.66382e-05		273.653	3.83304e-05		273.653	7.92107e-07
	273.592	3.22785e-05		273.592	3.07417e-05		273.592	-1.26954e-06
	273.531	2.93345e-05		273.531	2.17278e-05		273.531	-2.46731e-06
	273.47	2.16941e-05		273.47	1.13207e-05		273.47	-8.46091e-07
	273.409	2.13032e-05		273.409	-9.0282e-07		273.409	2.52401e-06
	273.348	3.20866e-05		273.348	-1.05677e-05		273.348	4.53993e-06
	273.287	4.21617e-05		273.287	-1.19525e-05		273.287	3.38776e-06
	273.226	3.56915e-05		273.226	-4.25185e-06		273.226	3.77436e-07
	273.165	1.24156e-05		273.165	7.25805e-06		273.165	-1.66953e-06
	273.104	-8.98973e-06		273.104	1.45229e-05		273.104	-1.36155e-06
	273.044	-9.74286e-06		273.044	1.1837e-05		273.044	3.15163e-07
	272.983	9.56669e-06		272.983	1.52303e-06		272.983	1.52681e-06
	272.922	3.11622e-05		272.922	-5.71372e-06		272.922	1.31419e-06
	272.861	3.89009e-05		272.861	-1.01342e-06		272.861	-1.0535e-07
	272.8	3.0899e-05		272.8	1.15231e-05		272.8	-1.83016e-06
	272.739	1.62169e-05		272.739	1.9579e-05		272.739	-2.66384e-06
	272.678	5.81607e-06		272.678	1.93413e-05		272.678	-1.76067e-06
	272.617	7.22719e-06		272.617	1.94583e-05		272.617	3.4045e-07
	272.556	2.11429e-05		272.556	2.44045e-05		272.556	1.70596e-06
	272.495	3.92384e-05		272.495	2.3182e-05		272.495	9.63579e-07
	272.434	4.92686e-05		272.434	4.23551e-06		272.434	-7.13725e-07
	272.374	4.64327e-05		272.374	-2.3993e-05		272.374	-5.02505e-07
	272.313	3.77931e-05		272.313	-3.99325e-05		272.313	2.78132e-06
	272.252	3.29722e-05		272.252	-3.574e-05		272.252	7.00001e-06
	272.191	3.33537e-05		272.191	-2.50996e-05		272.191	8.92208e-06
	272.13	3.38141e-05		272.13	-2.12734e-05		272.13	7.59755e-06
	272.069	3.22641e-05		272.069	-1.94009e-05		272.069	4.72081e-06
	272.008	3.24902e-05		272.008	-8.35019e-06		272.008	2.09013e-06
	271.947	3.83592e-05		271.947	9.14919e-06		271.947	1.74447e-09
	271.886	4.97199e-05		271.886	1.98545e-05		271.886	-1.6546e-06
	271.825	6.4152e-05		271.825	1.94545e-05		271.825	-2.15996e-06
	271.764	7.85389e-05		271.764	1.65109e-05		271.764	-9.74245e-07
	271.704	8.78461e-05		271.704	1.63734e-05		271.704	7.61371e-07
	271.643	8.62455e-05		271.643	1.24821e-05		271.643	1.17068e-06
	271.582	7.22018e-05		271.582	-9.51834e-07		271.582	9.71386e-08
	271.521	5.11001e-05		271.521	-1.55278e-05		271.521	-6.18423e-07
	271.46	3.13066e-05		271.46	-1.62124e-05		271.46	3.33948e-07
	271.399	1.82791e-05		271.399	2.04127e-07		271.399	2.04882e-06
	271.338	1.2551e-05		271.338	2.1153e-05		271.338	2.99029e-06
	271.277	1.14823e-05		271.277	3.2932e-05		271.277	3.3762e-06
	271.216	1.19252e-05		271.216	3.39217e-05		271.216	4.82525e-06
	271.155	1.24606e-05		271.155	3.17014e-05		271.155	7.88614e-06
	271.094	1.40435e-05		271.094	3.17502e-05		271.094	1.09487e-05
	271.034	1.80129e-05		271.034	3.30485e-05		271.034	1.17485e-05
	270.973	2.3653e-05		270.973	3.30217e-05		270.973	9.34705e-06
	270.912	2.86703e-05		270.912	3.21181e-05		270.912	4.71769e-06
	270.851	3.1334e-05		270.851	3.19164e-05		270.851	1.62583e-07
	270.79	3.05393e-05		270.79	3.14386e-05		270.79	-1.86207e-06
	270.729	2.51555e-05		270.729	2.81469e-05		270.729	-3.80919e-07
	270.668	1.65881e-05		270.668	2.18328e-05		270.668	3.13927e-06
	270.607	1.11592e-05		270.607	1.48132e-05		270.607	6.14184e-06
	270.546	1.49621e-05		270.546	8.05861e-06		270.546	7.71556e-06
	270.485	2.50681e-05		270.485	9.39579e-08		270.485	9.23053e-06
	270.424	3.09184e-05		270.424	-8.55349e-06		270.424	1.16879e-05
	270.363	2.74446e-05		270.363	-1.23642e-05		270.363	1.3399e-05
	270.303	2.19997e-05		270.303	-5.6469e-06		270.303	1.16295e-05
	270.242	2.35557e-05		270.242	1.01451e-05		270.242	6.33194e-06
	270.181	2.94583e-05		270.181	2.67641e-05		270.181	9.1978e-07
	270.12	3.04836e-05		270.12	3.70424e-05		270.12	-1.07756e-06
	270.059	2.72264e-05		270.059	4.00885e-05		270.059	6.96047e-07
	269.998	3.1932e-05		269.998	3.87207e-05		269.998	3.81506e-06
	269.937	5.09954e-05		269.937	3.51346e-05		269.937	5.89683e-06
	269.876	7.33049e-05		269.876	3.07172e-05		269.876	6.38943e-06
	269.815	8.19567e-05		269.815	2.74572e-05		269.815	6.15582e-06
	269.754	7.29658e-05		269.754	2.69288e-05		269.754	6.17078e-06
	269.693	5.59276e-05		269.693	2.88281e-05		269.693	6.54077e-06
	269.633	3.95197e-05		269.633	3.18519e-05		269.633	6.20019e-06
	269.572	2.49022e-05		269.572	3.45469e-05		269.572	3.63228e-06
	269.511	1.33588e-05		269.511	3.43014e-05		269.511	-1.4794e-06
	269.45	1.07222e-05		269.45	2.84243e-05		269.45	-7.18657e-06
	269.389	1.86733e-05		269.389	1.89172e-05		269.389	-1.04366e-05
	269.328	2.78219e-05		269.328	1.33565e-05		269.328	-9.70416e-06
	269.267	2.74329e-05		269.267	1.65637e-05		269.267	-6.28327e-06
	269.206	2.02279e-05		269.206	2.28246e-05		269.206	-2.81036e-06
	269.145	2.00543e-05		269.145	2.16473e-05		269.145	-8.57185e-07
	269.084	3.40549e-05		269.084	1.13274e-05		269.084	-2.65485e-07
	269.024	5.37719e-05		269.024	1.32359e-06		269.024	-3.49206e-07
	268.963	6.63985e-05		268.963	-1.76098e-07		268.963	-8.53498e-07
	268.902	6.85478e-05		268.902	4.65439e-06		268.902	-1.55799e-06
	268.841	6.42439e-05		268.841	9.39558e-06		268.841	-1.75153e-06
	268.78	5.50274e-05		268.78	1.26638e-05		268.78	-8.65559e-07
	268.719	4.01881e-05		268.719	1.60655e-05		268.719	5.6149e-07
	268.658	2.45527e-05		268.658	1.76478e-05		268.658	1.22538e-06
	268.597	1.65175e-05		268.597	1.4805e-05		268.597	4.86755e-07
	268.536	1.62086e-05		268.536	1.14692e-05		268.536	-9.60426e-07
	268.475	1.36856e-05		268.475	1.4333e-05		268.475	-1.92099e-06
	268.414	3.70836e-06		268.414	2.1991e-05		268.414	-1.72477e-06
	268.353	-4.08547e-06		268.353	2.60988e-05		268.353	-2.97383e-07
	268.293	3.19811e-06		268.293	2.51658e-05		268.293	2.12856e-06
	268.232	2.3488e-05		268.232	2.84562e-05		268.232	4.80737e-06
	268.171	4.11304e-05		268.171	4.12035e-05		268.171	6.359e-06
	268.11	4.60115e-05		268.11	5.35575e-05		268.11	5.59853e-06
	268.049	4.39573e-05		268.049	5.21768e-05		268.049	2.61583e-06
	267.988	4.62725e-05		267.988	3.80979e-05		267.988	-1.26493e-06
	267.927	5.52093e-05		267.927	2.40779e-05		267.927	-4.50738e-06
	267.866	6.38294e-05		267.866	1.6519e-05		267.866	-6.0526e-06
	267.805	6.64848e-05		267.805	9.92884e-06		267.805	-5.36183e-06
	267.744	6.46862e-05		267.744	-1.13871e-07		267.744	-2.63067e-06
	267.683	6.31392e-05		267.683	-8.67875e-06		267.683	8.26556e-07
	267.623	6.26616e-05		267.623	-1.06063e-05		267.623	3.08951e-06
	267.562	5.78526e-05		267.562	-1.00531e-05		267.562	3.1151e-06
	267.501	4.26948e-05		267.501	-1.43066e-05		267.501	1.64079e-06
	267.44	2.02097e-05		267.44	-2.28002e-05		267.44	4.40032e-07
	267.379	4.61485e-06		267.379	-2.89826e-05		267.379	7.71806e-07
	267.318	8.19325e-06		267.318	-3.03574e-05		267.318	2.48202e-06
	267.257	2.49929e-05		267.257	-3.01633e-05		267.257	4.25968e-06
	267.196	3.44896e-05		267.196	-3.02807e-05		267.196	4.74388e-06
	267.135	2.60078e-05		267.135	-2.85349e-05		267.135	3.79901e-06
	267.074	1.34458e-05		267.074	-2.31701e-05		267.074	2.78394e-06
	267.013	1.82316e-05		267.013	-1.49639e-05		267.013	3.12369e-06
	266.953	4.16928e-05		266.953	-4.61129e-06		266.953	4.56504e-06
	266.892	6.42297e-05		266.892	7.02036e-06		266.892	5.44256e-06
	266.831	7.08836e-05		266.831	1.52988e-05		266.831	4.80573e-06
	266.77	6.60276e-05		266.77	1.38832e-05		266.77	3.50777e-06
	266.709	5.92441e-05		266.709	2.85413e-06		266.709	2.81814e-06
	266.648	4.88744e-05		266.648	-9.1452e-06		266.648	2.80319e-06
	266.587	2.9904e-05		266.587	-1.34412e-05		266.587	2.74826e-06
	266.526	1.05588e-05		266.526	-8.94705e-06		266.526	2.38737e-06
	266.465	6.40412e-06		266.465	3.10408e-07		266.465	1.73086e-06
	266.404	1.75172e-05		266.404	1.05474e-05		266.404	2.72533e-07
	266.343	2.46038e-05		266.343	1.75041e-05		266.343	-2.38104e-06
	266.283	1.40185e-05		266.283	1.50589e-05		266.283	-5.30259e-06
	266.222	-2.30062e-06		266.222	1.36037e-06		266.222	-6.88344e-06
	266.161	-8.54577e-07		266.161	-1.4692e-05		266.161	-6.70169e-06
	266.1	2.39883e-05		266.1	-1.96243e-05		266.1	-5.65981e-06
	266.039	5.42605e-05		266.039	-9.94258e-06		266.039	-4.29862e-06
	265.978	7.13338e-05		265.978	3.63044e-06		265.978	-2.33335e-06
	265.917	7.48609e-05		265.917	8.54853e-06		265.917	-7.98877e-08
	265.856	7.53974e-05		265.856	3.77762e-06		265.856	1.25404e-06
	265.795	7.65085e-05		265.795	-1.79714e-06		265.795	1.44017e-06
	265.734	7.2579e-05		265.734	-1.52747e-06		265.734	1.877e-06
	265.673	6.16948e-05		265.673	2.50575e-06		265.673	3.18321e-06
	265.613	5.18743e-05		265.613	5.00433e-06		265.613	3.52695e-06
	265.552	5.17719e-05		265.552	5.85709e-06		265.552	1.16108e-06
	265.491	6.02457e-05		265.491	1.04924e-05		265.491	-2.19493e-06
	265.43	6.87599e-05		265.43	2.23614e-05		265.43	-2.67755e-06
	265.369	7.12713e-05		265.369	3.72928e-05		265.369	9.72379e-07
	265.308	6.82565e-05		265.308	4.70368e-05		265.308	5.84515e-06
	265.247	6.3063e-05		265.247	4.81461e-05		265.247	8.40543e-06
	265.186	5.858e-05		265.186	4.54748e-05		265.186	7.8522e-06
	265.125	5.70277e-05		265.125	4.58772e-05		265.125	5.35282e-06
	265.064	5.8642e-05		265.064	4.99074e-05		265.064	1.92223e-06
	265.003	5.9498e-05		265.003	5.16517e-05		265.003	-1.41663e-06
	264.943	5.45485e-05		264.943	4.6166e-05		264.943	-2.8606e-06
	264.882	4.50236e-05		264.882	3.49379e-05		264.882	-1.49834e-06
	264.821	3.92128e-05		264.821	2.38163e-05		264.821	5.85785e-07
	264.76	4.20246e-05		264.76	1.76372e-05		264.76	9.42032e-09
	264.699	4.61869e-05		264.699	1.7835e-05		264.699	-3.61521e-06
	264.638	3.94207e-05		264.638	2.34741e-05		264.638	-6.67174e-06
	264.577	2.08048e-05		264.577	3.22463e-05		264.577	-5.61384e-06
	264.516	4.70243e-06		264.516	4.00885e-05		264.516	-8.56179e-07
	264.455	5.49823e-06		264.455	4.13825e-05		264.455	4.30533e-06
	264.394	2.1993e-05		264.394	3.17284e-05		264.394	7.55638e-06
	264.333	4.05945e-05		264.333	1.21708e-05		264.333	8.96251e-06
	264.273	5.10831e-05		264.273	-9.48507e-06		264.273	9.11457e-06
	264.212	5.39033e-05		264.212	-2.35297e-05		264.212	7.6703e-06
	264.151	5.30623e-05		264.151	-2.58761e-05		264.151	4.27524e-06
	264.09	4.90319e-05		264.09	-2.00147e-05		264.09	-1.14885e-07
	264.029	4.17573e-05		264.029	-1.12318e-05		264.029	-3.61345e-06
	263.968	3.50539e-05		263.968	-1.4013e-06		263.968	-4.80288e-06
	263.907	3.21024e-05		263.907	8.77582e-06		263.907	-3.53588e-06
	263.846	2.92543e-05		263.846	1.58964e-05		263.846	-8.79041e-07
	263.785	2.1166e-05		263.785	1.7137e-05		263.785	1.4612e-06
	263.724	1.20206e-05		263.724	1.58795e-05		263.724	2.31628e-06
	263.663	1.41104e-05		263.663	1.78243e-05		263.663	2.21009e-06
	263.603	3.13779e-05		263.603	2.09259e-05		263.603	2.85113e-06
	263.542	4.98902e-05		263.542	1.6367e-05		263.542	4.92089e-06
	263.481	5.12453e-05		263.481	3.07558e-06		263.481	6.92965e-06
	263.42	3.37674e-05		263.42	-5.75643e-06		263.42	7.05012e-06
	263.359	1.43996e-05		263.359	1.91542e-06		263.359	5.50471e-06
	263.298	9.42118e-06		263.298	1.9e-05		263.298	3.90759e-06
	263.237	1.88538e-05		263.237	2.61178e-05		263.237	2.56108e-06
	263.176	3.13958e-05		263.176	1.66639e-05		263.176	1.69024e-07
	263.115	3.87284e-05		263.115	5.84669e-06		263.115	-3.28615e-06
	263.054	4.01116e-05		263.054	1.04277e-05		263.054	-5.2586e-06
	262.993	3.64548e-05		262.993	2.63438e-05		262.993	-3.81165e-06
	262.933	2.6923e-05		262.933	3.38921e-05		262.933	-9.49497e-07
	262.872	1.29349e-05		262.872	2.27779e-05		262.872	-6.0104e-07
	262.811	1.21062e-06		262.811	4.61074e-06		262.811	-3.3037e-06
	262.75	-6.80618e-07		262.75	-1.27133e-06		262.75	-5.00959e-06
	262.689	8.3814e-06		262.689	1.02038e-05		262.689	-2.17147e-06
	262.628	2.13536e-05		262.628	2.52841e-05		262.628	3.48169e-06
	262.567	2.87916e-05		262.567	2.70668e-05		262.567	6.84106e-06
	262.506	2.66337e-05		262.506	1.26391e-05		262.506	5.49236e-06
	262.445	1.90306e-05		262.445	-5.78636e-06		262.445	2.21518e-06
	262.384	1.37006e-05		262.384	-1.443e-05		262.384	1.12334e-06
	262.323	1.45639e-05		262.323	-9.9684e-06		262.323	2.6486e-06
	262.263	1.96169e-05		262.263	2.02552e-06		262.263	3.43158e-06
	262.202	2.56791e-05		262.202	1.68856e-05		262.202	7.94421e-07
	262.141	3.24875e-05		262.141	3.44739e-05		262.141	-3.81425e-06
	262.08	4.0187e-05		262.08	5.29191e-05		262.08	-6.38318e-06
	262.019	4.5358e-05		262.019	6.41229e-05		262.019	-4.94807e-06
	261.958	4.36363e-05		261.958	6.03334e-05		261.958	-1.89017e-06
	261.897	3.56647e-05		261.897	4.40507e-05		261.897	-1.28826e-06
	261.836	2.61196e-05		261.836	2.70973e-05		261.836	-4.37258e-06
	261.775	1.64434e-05		261.775	1.90125e-05		261.775	-8.33067e-06
	261.714	3.69221e-06		261.714	1.93347e-05		261.714	-9.76984e-06
	261.653	-1.09996e-05		261.653	2.2121e-05		261.653	-8.58087e-06
	261.593	-1.82536e-05		261.593	2.41786e-05		261.593	-7.5269e-06
	261.532	-1.06271e-05		261.532	2.57127e-05		261.532	-8.24649e-06
	261.471	5.55919e-06		261.471	2.57172e-05		261.471	-8.85992e-06
	261.41	1.56706e-05		261.41	2.22299e-05		261.41	-6.28935e-06
	261.349	1.47997e-05		261.349	1.77511e-05		261.349	-3.68895e-07
	261.288	1.36901e-05		261.288	1.92865e-05		261.288	5.4647e-06
	261.227	2.29055e-05		261.227	2.94198e-05		261.227	7.77759e-06
	261.166	3.63748e-05		261.166	4.01803e-05		261.166	6.6102e-06
	261.105	3.78711e-05		261.105	4.04743e-05		261.105	4.82808e-06
	261.044	2.30949e-05		261.044	2.905e-05		261.044	4.6341e-06
	260.983	7.88342e-06		260.983	1.55463e-05		260.983	5.60381e-06
	260.923	1.03909e-05		260.923	7.96852e-06		260.923	5.97327e-06
	260.862	2.92576e-05		260.862	4.04525e-06		260.862	4.82201e-06
	260.801	4.54941e-05		260.801	-2.26277e-06		260.801	2.62903e-06
	260.74	4.54045e-05		260.74	-1.02962e-05		260.74	4.93127e-07
	260.679	3.53115e-05		260.679	-1.41142e-05		260.679	-5.50188e-07
	260.618	3.0798e-05		260.618	-1.21376e-05		260.618	2.25017e-08
	260.557	3.68538e-05		260.557	-9.13642e-06		260.557	1.694e-06
	260.496	4.50951e-05		260.496	-8.33822e-06		260.496	3.09376e-06
	260.435	4.83653e-05		260.435	-7.2948e-06		260.435	3.37858e-06
	260.374	4.96524e-05		260.374	-3.46563e-06		260.374	3.16685e-06
	260.313	5.40189e-05		260.313	1.06334e-06		260.313	3.38002e-06
	260.253	5.87933e-05		260.253	3.26007e-06		260.253	3.50448e-06
	260.192	5.7648e-05		260.192	3.13752e-06		260.192	2.14951e-06
	260.131	5.02604e-05		260.131	5.75763e-07		260.131	-6.07319e-07
	260.07	4.0996e-05		260.07	-7.19272e-06		260.07	-2.67765e-06
	260.009	3.00143e-05		260.009	-1.91683e-05		260.009	-2.27721e-06
	259.948	1.36888e-05		259.948	-2.49077e-05		259.948	2.54024e-07
	259.887	-5.06473e-06		259.887	-1.33924e-05		259.887	3.58483e-06
	259.826	-1.45351e-05		259.826	1.14572e-05		259.826	7.18827e-06
	259.765	-6.75047e-06		259.765	3.0808e-05		259.765	1.07978e-05
	259.704	1.20766e-05		259.704	2.97394e-05		259.704	1.29104e-05
	259.643	2.78313e-05		259.643	1.20825e-05		259.643	1.16193e-05
	259.583	3.21794e-05		259.583	-6.13239e-06		259.583	7.14321e-06
	259.522	2.64674e-05		259.522	-1.38974e-05		259.522	2.26453e-06
	259.461	1.58269e-05		259.461	-1.20106e-05		259.461	-2.29734e-07
	259.4	5.23374e-06		259.4	-6.13862e-06		259.4	1.97999e-07
	259.339	-2.13719e-07		259.339	5.75039e-07		259.339	2.24852e-06
	259.278	2.33925e-06		259.278	7.39913e-06		259.278	4.37777e-06
	259.217	9.30865e-06		259.217	1.34086e-05		259.217	5.50072e-06
	259.156	1.31779e-05		259.156	1.82105e-05		259.156	5.12449e-06
	259.095	1.13508e-05		259.095	2.36961e-05		259.095	3.70835e-06
	259.034	9.84791e-06		259.034	3.20216e-05		259.034	2.46048e-06
	258.973	1.63319e-05		258.973	4.10183e-05		258.973	2.11571e-06
	258.913	3.10601e-05		258.913	4.3505e-05		258.913	2.31003e-06
	258.852	4.59655e-05		258.852	3.39643e-05		258.852	2.69766e-06
	258.791	5.18406e-05		258.791	1.6733e-05		258.791	4.0016e-06
	258.73	4.66674e-05		258.73	4.79443e-06		258.73	6.89738e-06
	258.669	3.8457e-05		258.669	6.89985e-06		258.669	1.01555e-05
	258.608	3.89104e-05		258.608	1.64718e-05		258.608	1.11897e-05
	258.547	5.12194e-05		258.547	1.75101e-05		258.547	8.86323e-06
	258.486	6.4605e-05		258.486	3.02533e-06		258.486	4.95095e-06
	258.425	6.50443e-05		258.425	-1.59656e-05		258.425	2.3349e-06
	258.364	5.19193e-05		258.364	-2.24417e-05		258.364	2.25174e-06
	258.303	3.9173e-05		258.303	-1.16242e-05		258.303	3.65296e-06
	258.243	3.81525e-05		258.243	5.80216e-06		258.243	4.67937e-06
	258.182	4.48667e-05		258.182	1.61751e-05		258.182	4.19989e-06
	258.121	4.83115e-05		258.121	1.45284e-05		258.121	2.33201e-06
	258.06	4.59306e-05		258.06	5.6406e-06		258.06	1.94428e-07
	257.999	4.32813e-05		257.999	-1.31243e-06		257.999	-9.17188e-07
	257.938	4.10234e-05		257.938	9.08334e-07		257.938	-6.986e-07
	257.877	3.20786e-05		257.877	1.15928e-05		257.877	-2.24115e-07
	257.816	1.43791e-05		257.816	2.10513e-05		257.816	-6.42033e-07
	257.755	-1.62639e-06		257.755	1.98406e-05		257.755	-1.3936e-06
	257.694	-4.77478e-06		257.694	1.04461e-05		257.694	-3.96915e-07
	257.633	1.24416e-06		257.633	4.8876e-06		257.633	3.44912e-06
	257.573	1.46674e-06		257.573	8.17495e-06		257.573	8.24544e-06
	257.512	-1.07106e-05		257.512	1.00311e-05		257.512	1.03234e-05
	257.451	-2.31744e-05		257.451	-1.09115e-06		257.451	7.87355e-06
	257.39	-1.78161e-05		257.39	-2.00675e-05		257.39	3.14101e-06
	257.329	8.65607e-06		257.329	-2.9894e-05		257.329	5.70518e-07
	257.268	4.0215e-05		257.268	-2.39453e-05		257.268	2.47518e-06
	257.207	5.80243e-05		257.207	-1.40243e-05		257.207	6.58401e-06
	257.146	5.87054e-05		257.146	-1.23311e-05		257.146	8.21561e-06
	257.085	5.44125e-05		257.085	-1.36308e-05		257.085	5.14989e-06
	257.024	5.68468e-05		257.024	-3.87318e-06		257.024	1.57425e-07
	256.963	6.54034e-05		256.963	1.72197e-05		256.963	-1.73773e-06
	256.903	7.21016e-05		256.903	3.27591e-05		256.903	1.49249e-06
	256.842	7.3529e-05		256.842	3.01523e-05		256.842	6.85052e-06
	256.781	7.29223e-05		256.781	1.75438e-05		256.781	9.64412e-06
	256.72	7.21915e-05		256.72	1.2658e-05		256.72	8.19509e-06
	256.659	6.83557e-05		256.659	2.00566e-05		256.659	4.79591e-06
	256.598	5.97782e-05		256.598	2.75661e-05		256.598	2.70726e-06
	256.537	5.06745e-05		256.537	2.45295e-05		256.537	3.20125e-06
	256.476	4.56548e-05		256.476	1.52712e-05		256.476	5.22058e-06
	256.415	4.3727e-05		256.415	1.08642e-05		256.415	6.59126e-06
	256.354	4.26722e-05		256.354	1.36174e-05		256.354	5.28413e-06
	256.293	4.62793e-05		256.293	1.61266e-05		256.293	8.21951e-07
	256.233	5.99356e-05		256.233	1.32454e-05		256.233	-4.64165e-06
	256.172	7.87805e-05		256.172	8.18245e-06		256.172	-7.52481e-06
	256.111	8.76083e-05		256.111	6.10839e-06		256.111	-6.20949e-06
	256.05	7.6349e-05		256.05	7.43503e-06		256.05	-2.78895e-06
	255.989	5.11119e-05		255.989	9.80399e-06		255.989	-5.40871e-07
	255.928	2.60615e-05		255.928	1.22501e-05		255.928	-2.90253e-07
	255.867	8.50778e-06		255.867	1.40021e-05		255.867	-5.22594e-07
	255.806	-3.06752e-06		255.806	1.24867e-05		255.806	-4.99323e-07
	255.745	-1.03119e-05		255.745	6.37832e-06		255.745	-1.26556e-06
	255.684	-1.24306e-05		255.684	-1.93224e-06		255.684	-3.23741e-06
	255.623	-1.1649e-05		255.623	-1.08758e-05		255.623	-4.73273e-06
	255.563	-1.25781e-05		255.563	-2.34837e-05		255.563	-4.10016e-06
	255.502	-1.33146e-05		255.502	-4.0163e-05		255.502	-2.0752e-06
	255.441	-4.87107e-06		255.441	-4.95948e-05		255.441	-6.6758e-07
	255.38	1.50094e-05		255.38	-3.666e-05		255.38	-4.50344e-07
	255.319	3.37367e-05		255.319	-3.17435e-06		255.319	-2.43022e-07
	255.258	3.77531e-05		255.258	2.74988e-05		255.258	9.87281e-07
	255.197	3.09967e-05		255.197	3.41518e-05		255.197	3.13515e-06
	255.136	2.96501e-05		255.136	2.15819e-05		255.136	5.543e-06
	255.075	3.86962e-05		255.075	1.23359e-05		255.075	7.36848e-06
	255.014	4.45094e-05		255.014	1.69069e-05		255.014	7.54152e-06
	254.953	3.50938e-05		254.953	2.24266e-05		254.953	5.56659e-06
	254.893	1.83675e-05		254.893	1.32951e-05		254.893	2.39898e-06
	254.832	1.2092e-05		254.832	-6.45e-06		254.832	-5.0026e-07
	254.771	2.11764e-05		254.771	-1.82747e-05		254.771	-2.85565e-06
	254.71	3.42935e-05		254.71	-1.15637e-05		254.71	-5.09432e-06
	254.649	4.03287e-05		254.649	6.52403e-06		254.649	-6.31432e-06
	254.588	3.83077e-05		254.588	2.15733e-05		254.588	-4.55063e-06
	254.527	3.11813e-05		254.527	2.54064e-05		254.527	2.21331e-07
	254.466	2.06011e-05		254.466	1.90842e-05		254.466	4.84601e-06
	254.405	1.21272e-05		254.405	8.76149e-06		254.405	5.90787e-06
	254.344	1.65193e-05		254.344	9.93277e-07		254.344	3.03501e-06
	254.283	3.76087e-05		254.283	-1.45341e-06		254.283	-1.49683e-06
	254.223	6.30103e-05		254.223	-1.23082e-06		254.223	-5.31929e-06
	254.162	7.47102e-05		254.162	-1.93051e-06		254.162	-7.05722e-06
	254.101	6.79307e-05		254.101	-2.13882e-06		254.101	-6.16859e-06
	254.04	5.37828e-05		254.04	1.98083e-06		254.04	-3.60177e-06
	253.979	4.41501e-05		253.979	7.47298e-06		253.979	-2.05965e-06
	253.918	4.02084e-05		253.918	3.81799e-06		253.918	-3.57749e-06
	253.857	3.68275e-05		253.857	-1.42904e-05		253.857	-6.69857e-06
	253.796	3.24015e-05		253.796	-3.72122e-05		253.796	-7.7923e-06
	253.735	3.0537e-05		253.735	-4.92363e-05		253.735	-5.56654e-06
	253.674	3.43243e-05		253.674	-4.59806e-05		253.674	-2.62986e-06
	253.613	4.18712e-05		253.613	-3.73585e-05		253.613	-1.90138e-06
	253.553	4.74498e-05		253.553	-3.28017e-05		253.553	-3.07407e-06
	253.492	4.67619e-05		253.492	-2.92538e-05		253.492	-3.802e-06
	253.431	4.16928e-05		253.431	-1.72383e-05		253.431	-3.09997e-06
	253.37	3.86884e-05		253.37	4.40099e-06		253.37	-1.94433e-06
	253.309	4.03808e-05		253.309	2.4469e-05		253.309	-1.14372e-06
	253.248	4.05073e-05		253.248	3.06312e-05		253.248	-3.25623e-07
	253.187	3.12681e-05		253.187	2.22926e-05		253.187	8.57444e-07
	253.126	1.51882e-05		253.126	1.08059e-05		253.126	1.78042e-06
	253.065	4.11882e-06		253.065	7.33815e-06		253.065	1.54247e-06
	253.004	4.74074e-06		253.004	1.22984e-05		253.004	-3.24782e-08
	252.943	1.05108e-05		252.943	1.82988e-05		252.943	-2.28542e-06
	252.883	1.15889e-05		252.883	2.19498e-05		252.883	-4.17812e-06
	252.822	7.82432e-06		252.822	2.75912e-05		252.822	-4.97308e-06
	252.761	6.17081e-06		252.761	3.6748e-05		252.761	-4.98924e-06
	252.7	8.61078e-06		252.7	3.9406e-05		252.7	-5.39774e-06
	252.639	1.04179e-05		252.639	2.38961e-05		252.639	-6.54766e-06
	252.578	1.03246e-05		252.578	-5.09625e-06		252.578	-6.94742e-06
	252.517	1.44056e-05		252.517	-2.72971e-05		252.517	-5.14195e-06
	252.456	2.60235e-05		252.456	-2.94585e-05		252.456	-2.38242e-06
	252.395	3.74438e-05		252.395	-2.01188e-05		252.395	-1.6903e-06
	252.334	3.74614e-05		252.334	-1.58196e-05		252.334	-3.77535e-06
	252.273	2.55235e-05		252.273	-1.89192e-05		252.273	-5.65259e-06
	252.213	1.26651e-05		252.213	-1.87611e-05		252.213	-4.50724e-06
	252.152	7.74489e-06		252.152	-1.18689e-05		252.152	-1.43941e-06
	252.091	7.39985e-06		252.091	-8.44633e-06		252.091	4.22889e-07
	252.03	2.6372e-06		252.03	-1.55307e-05		252.03	5.34054e-07
	251.969	-7.19525e-06		251.969	-2.45869e-05		251.969	1.36146e-06
	251.908	-1.17049e-05		251.908	-2.38851e-05		251.908	4.34606e-06
	251.847	-2.03863e-06		251.847	-1.61777e-05		251.847	7.71748e-06
	251.786	1.69076e-05		251.786	-1.35449e-05		251.786	8.9964e-06
	251.725	3.05458e-05		251.725	-1.72105e-05		251.725	7.80804e-06
	251.664	3.08972e-05		251.664	-1.38181e-05		251.664	5.22063e-06
	251.603	2.54331e-05		251.603	5.40181e-06		251.603	1.98442e-06
	251.543	2.74851e-05		251.543	3.04773e-05		251.543	-1.07846e-06
	251.482	4.0205e-05		251.482	4.34636e-05		251.482	-2.24196e-06
	251.421	5.39768e-05		251.421	3.82712e-05		251.421	-4.26666e-07
	251.36	5.96563e-05		251.36	2.3717e-05		251.36	2.86434e-06
	251.299	5.9852e-05		251.299	1.01333e-05		251.299	4.89016e-06
	251.238	6.36571e-05		251.238	2.1563e-07		251.238	4.81556e-06
	251.177	7.19551e-05		251.177	-6.98233e-06		251.177	3.96978e-06
	251.116	7.2695e-05		251.116	-1.01643e-05		251.116	3.14909e-06
	251.055	5.36111e-05		251.055	-7.85533e-06		251.055	1.64407e-06
	250.994	1.85677e-05		250.994	-2.94685e-06		250.994	-5.74259e-07
	250.933	-1.19784e-05		250.933	-7.71832e-07		250.933	-1.71722e-06
	250.873	-1.90162e-05		250.873	-2.66896e-06		250.873	-5.41862e-07
	250.812	-2.78287e-06		250.812	-3.63354e-06		250.812	1.53651e-06
	250.751	1.94383e-05		250.751	3.14979e-06		250.751	2.26214e-06
	250.69	3.26116e-05		250.69	1.99009e-05		250.69	1.52654e-06
	250.629	3.71103e-05		250.629	4.15401e-05		250.629	7.71221e-07
	250.568	4.11771e-05		250.568	5.82055e-05		250.568	-4.32882e-08
	250.507	4.5789e-05		250.507	6.10342e-05		250.507	-2.67491e-06
	250.446	4.40474e-05		250.446	4.74019e-05		250.446	-7.31816e-06
	250.385	3.45795e-05		250.385	2.21606e-05		250.385	-1.09394e-05
	250.324	2.74089e-05		250.324	-5.41866e-06		250.324	-1.02803e-05
	250.263	3.27451e-05		250.263	-2.62897e-05		250.263	-5.80074e-06
	250.202	4.91841e-05		250.202	-3.54464e-05		250.202	-1.45889e-06
	250.142	6.7623e-05		250.142	-3.37321e-05		250.142	-7.52274e-07
	250.081	8.25209e-05		250.081	-2.61027e-05		250.081	-3.70526e-06
	250.02	9.29461e-05		250.02	-1.65449e-05		250.02	-7.49597e-06
	249.959	9.51394e-05		249.959	-5.12509e-06		249.959	-9.14973e-06
	249.898	8.25947e-05		249.898	7.69358e-06		249.898	-7.57977e-06
	249.837	5.58558e-05		249.837	1.52596e-05		249.837	-3.92967e-06
	249.776	2.6719e-05		249.776	9.54387e-06		249.776	-5.11829e-07
	249.715	9.25896e-06		249.715	-5.34489e-06		249.715	1.00325e-06
	249.654	9.09148e-06		249.654	-1.08092e-05		249.654	9.44582e-07
	249.593	2.23108e-05		249.593	7.12772e-06		249.593	1.11428e-06
	249.532	4.04612e-05		249.532	3.81583e-05		249.532	2.5253e-06
	249.472	5.39943e-05		249.472	5.56734e-05		249.472	3.88618e-06
	249.411	5.55928e-05		249.411	4.61898e-05		249.411	3.0639e-06
	249.35	4.56494e-05		249.35	2.33606e-05		249.35	1.54467e-07
	249.289	3.34801e-05		249.289	8.82062e-06		249.289	-1.89626e-06
	249.228	2.92888e-05		249.228	6.16786e-06		249.228	-6.3428e-07
	249.167	3.50034e-05		249.167	1.35537e-06		249.167	2.47171e-06
	249.106	4.46546e-05		249.106	-1.50682e-05		249.106	3.30746e-06
	249.045	5.14255e-05		249.045	-3.54397e-05		249.045	1.08921e-07
	248.984	5.12736e-05		248.984	-4.54172e-05		248.984	-4.04579e-06
	248.923	4.2626e-05		248.923	-3.94399e-05		248.923	-4.6675e-06
	248.862	2.8343e-05		248.862	-2.27087e-05		248.862	-1.07323e-06
	248.802	1.7475e-05		248.802	-3.41523e-06		248.802	2.95415e-06
	248.741	1.9002e-05		248.741	1.19911e-05		248.741	3.50046e-06
	248.68	3.20458e-05		248.68	1.86909e-05		248.68	4.55277e-07
	248.619	4.66778e-05		248.619	1.46512e-05		248.619	-2.95189e-06
	248.558	5.5937e-05		248.558	3.38735e-06		248.558	-3.54251e-06
	248.497	6.23277e-05		248.497	-7.1912e-06		248.497	-7.11529e-07
	248.436	7.02882e-05		248.436	-1.09149e-05		248.436	3.65253e-06
	248.375	7.7778e-05		248.375	-8.28819e-06		248.375	7.03085e-06
	248.314	7.9822e-05		248.314	-4.54225e-06		248.314	8.17784e-06
	248.253	7.59859e-05		248.253	-2.76236e-06		248.253	7.51494e-06
	248.192	6.84326e-05		248.192	-2.34511e-07		248.192	5.81388e-06
	248.132	5.58002e-05		248.132	6.72838e-06		248.132	3.02962e-06
	248.071	3.67078e-05		248.071	1.50575e-05		248.071	-8.64404e-07
	248.01	1.85976e-05		248.01	1.58936e-05		248.01	-4.2744e-06
	247.949	1.42608e-05		247.949	5.79998e-06		247.949	-4.6913e-06
	247.888	2.60009e-05		247.888	-5.96763e-06		247.888	-1.6594e-06
	247.827	3.97456e-05		247.827	-6.04327e-06		247.827	1.99821e-06
	247.766	4.06122e-05		247.766	7.84397e-06		247.766	2.94793e-06
	247.705	3.07702e-05		247.705	2.4534e-05		247.705	8.01796e-07
	247.644	2.57545e-05		247.644	3.21424e-05		247.644	-2.09203e-06
	247.583	3.43797e-05		247.583	2.83099e-05		247.583	-3.75503e-06
	247.522	4.86467e-05		247.522	1.74354e-05		247.522	-4.24092e-06
	247.462	5.51372e-05		247.462	4.25449e-06		247.462	-4.37031e-06
	247.401	5.13165e-05		247.401	-6.28102e-06		247.401	-4.23537e-06
	247.34	4.63078e-05		247.34	-8.28056e-06		247.34	-3.55295e-06
	247.279	4.74408e-05		247.279	-1.74021e-07		247.279	-2.63792e-06
	247.218	5.10066e-05		247.218	1.15495e-05		247.218	-2.26654e-06
	247.157	4.83589e-05		247.157	1.88322e-05		247.157	-2.86228e-06
	247.096	3.84385e-05		247.096	2.06829e-05		247.096	-4.20552e-06
	247.035	3.01146e-05		247.035	2.10768e-05		247.035	-5.61366e-06
	246.974	3.12051e-05		246.974	2.07698e-05		246.974	-6.01754e-06
	246.913	3.84349e-05		246.913	1.72949e-05		246.913	-4.2103e-06
	246.852	4.13349e-05		246.852	1.18285e-05		246.852	2.49377e-07
	246.792	3.45967e-05		246.792	8.82787e-06		246.792	6.04306e-06
	246.731	2.29511e-05		246.731	7.98278e-06		246.731	1.02777e-05
	246.67	1.43916e-05		246.67	3.62514e-06		246.67	1.04048e-05
	246.609	1.30788e-05		246.609	-5.3982e-06		246.609	6.71144e-06
	246.548	1.96199e-05		246.548	-1.22088e-05		246.548	2.8283e-06
	246.487	3.25675e-05		246.487	-1.26148e-05		246.487	2.66872e-06
	246.426	4.58817e-05		246.426	-1.30561e-05		246.426	6.1443e-06
	246.365	4.98631e-05		246.365	-2.09932e-05		246.365	8.80203e-06
	246.304	4.12837e-05		246.304	-3.12804e-05		246.304	6.89317e-06
	246.243	3.08052e-05		246.243	-3.03519e-05		246.243	2.0721e-06
	246.182	3.34052e-05		246.182	-1.34529e-05		246.182	-7.54039e-07
	246.122	5.07006e-05		246.122	9.61695e-06		246.122	2.68465e-08
	246.061	6.84566e-05		246.061	2.72675e-05		246.061	8.87736e-07
	246	7.28472e-05		246	3.80123e-05		246	-1.21176e-06
	245.939	6.34136e-05		245.939	4.62509e-05		245.939	-3.98878e-06
	245.878	4.80395e-05		245.878	5.14155e-05		245.878	-3.09637e-06
	245.817	3.2387e-05		245.817	4.72418e-05		245.817	1.33678e-06
	245.756	2.0016e-05		245.756	3.11322e-05		245.756	4.65063e-06
	245.695	1.73719e-05		245.695	1.01868e-05		245.695	3.94512e-06
	245.634	2.93357e-05		245.634	-3.5927e-06		245.634	1.20574e-06
	245.573	4.97044e-05		245.573	-3.68603e-06		245.573	-7.48958e-07
	245.512	6.34419e-05		245.512	4.84346e-06		245.512	-2.35475e-06
	245.452	6.14987e-05		245.452	9.44853e-06		245.452	-5.11271e-06
	245.391	4.98411e-05		245.391	2.11353e-06		245.391	-7.52272e-06
	245.33	4.18151e-05		245.33	-1.16277e-05		245.33	-6.4479e-06
	245.269	4.44636e-05		245.269	-1.75645e-05		245.269	-1.98238e-06
	245.208	5.40966e-05		245.208	-8.2008e-06		245.208	2.08414e-06
	245.147	6.24723e-05		245.147	8.98883e-06		245.147	3.19317e-06
	245.086	6.44689e-05		245.086	2.10814e-05		245.086	2.86781e-06
	245.025	6.05024e-05		245.025	2.46736e-05		245.025	3.43437e-06
	244.964	5.35657e-05		244.964	2.64109e-05		244.964	4.02946e-06
	244.903	4.51945e-05		244.903	2.97826e-05		244.903	1.96652e-06
	244.842	3.57798e-05		244.842	2.8816e-05		244.842	-2.90962e-06
	244.782	2.92079e-05		244.782	1.85722e-05		244.782	-7.36283e-06
	244.721	3.32916e-05		244.721	6.18277e-06		244.721	-8.23608e-06
	244.66	5.05184e-05		244.66	4.24981e-06		244.66	-5.29062e-06
	244.599	6.98476e-05		244.599	1.46623e-05		244.599	-5.48988e-07
	244.538	7.5069e-05		244.538	2.59512e-05		244.538	3.73092e-06
	244.477	6.39094e-05		244.477	2.79763e-05		244.477	6.1241e-06
	244.416	5.26433e-05		244.416	2.288e-05		244.416	6.57033e-06
	244.355	5.69571e-05		244.355	1.80412e-05		244.355	6.69824e-06
	244.294	7.2882e-05		244.294	1.38787e-05		244.294	8.58006e-06
	244.233	8.28846e-05		244.233	5.24497e-06		244.233	1.21323e-05
	244.172	7.80331e-05		244.172	-7.52489e-06		244.172	1.44264e-05
	244.112	6.70592e-05		244.112	-1.65557e-05		244.112	1.26602e-05
	244.051	6.3817e-05		244.051	-1.68755e-05		244.051	7.45641e-06
	243.99	7.20342e-05		243.99	-1.3348e-05		243.99	2.21698e-06
	243.929	8.34976e-05		243.929	-1.41957e-05		243.929	-5.57344e-07
	243.868	8.63872e-05		243.868	-2.10781e-05		243.868	-1.26936e-06
	243.807	7.46597e-05		243.807	-2.84687e-05		243.807	-1.68826e-06
	243.746	5.4243e-05		243.746	-3.02793e-05		243.746	-2.69064e-06
	243.685	4.06724e-05		243.685	-2.43986e-05		243.685	-3.92905e-06
	243.624	4.45146e-05		243.624	-1.31075e-05		243.624	-4.66918e-06
	243.563	5.73674e-05		243.563	-2.19302e-06		243.563	-4.18104e-06
	243.502	5.94325e-05		243.502	2.2402e-06		243.502	-1.97719e-06
	243.442	4.48871e-05		243.442	-3.37127e-07		243.442	1.45118e-06
	243.381	3.19977e-05		243.381	-3.27673e-06		243.381	4.42235e-06
	243.32	4.0219e-05		243.32	-4.53379e-07		243.32	5.37488e-06
	243.259	6.28603e-05		243.259	5.56371e-06		243.259	4.39307e-06
	243.198	7.36403e-05		243.198	7.27166e-06		243.198	2.92976e-06
	243.137	5.95899e-05		243.137	3.7845e-06		243.137	2.08219e-06
	243.076	3.61877e-05		243.076	3.379e-06		243.076	1.6468e-06
	243.015	2.6259e-05		243.015	1.26546e-05		243.015	8.36272e-07
	242.954	3.33472e-05		242.954	2.75367e-05		242.954	-6.90841e-07
	242.893	4.30688e-05		242.893	3.82692e-05		242.893	-2.75477e-06
	242.832	4.45377e-05		242.832	4.02613e-05		242.832	-5.11716e-06
	242.772	4.10484e-05		242.772	3.62218e-05		242.772	-7.51417e-06
	242.711	4.1105e-05		242.711	2.97301e-05		242.711	-9.315e-06
	242.65	4.76637e-05		242.65	2.15255e-05		242.65	-9.63188e-06
	242.589	5.85904e-05		242.589	1.22575e-05		242.589	-8.11794e-06
	242.528	7.13775e-05		242.528	4.674e-06		242.528	-5.54425e-06
	242.467	8.27191e-05		242.467	1.13755e-06		242.467	-3.13779e-06
	242.406	8.65474e-05		242.406	1.24011e-06		242.406	-1.17291e-06
	242.345	7.79525e-05		242.345	3.56591e-06		242.345	1.23206e-06
	242.284	5.98568e-05		242.284	7.9429e-06		242.284	4.30898e-06
	242.223	4.26538e-05		242.223	1.36605e-05		242.223	6.14916e-06
	242.162	3.51401e-05		242.162	1.65049e-05		242.162	4.36534e-06
	242.102	3.67353e-05		242.102	1.07911e-05		242.102	-4.59559e-07
	242.041	4.01801e-05		242.041	-4.14546e-06		242.041	-4.39333e-06
	241.98	4.10166e-05		241.98	-2.09897e-05		241.98	-4.32027e-06
	241.919	4.14212e-05		241.919	-3.01059e-05		241.919	-1.55585e-06
	241.858	4.35637e-05		241.858	-2.84005e-05		241.858	1.02561e-07
	241.797	4.28835e-05		241.797	-2.14487e-05		241.797	-6.94119e-07
	241.736	3.31833e-05		241.736	-1.69108e-05		241.736	-1.71887e-06
	241.675	1.83609e-05		241.675	-1.75697e-05		241.675	-9.90526e-07
	241.614	1.28989e-05		241.614	-2.12681e-05		241.614	3.51313e-07
	241.553	2.60785e-05		241.553	-2.49853e-05		241.553	2.27589e-08
	241.492	4.86856e-05		241.492	-2.65172e-05		241.492	-2.05066e-06
	241.432	6.12902e-05		241.432	-2.40752e-05		241.432	-3.86136e-06
	241.371	5.58375e-05		241.371	-1.81303e-05		241.371	-4.03467e-06
	241.31	4.3711e-05		241.31	-1.32827e-05		241.31	-2.9476e-06
	241.249	4.03294e-05		241.249	-1.38521e-05		241.249	-1.45114e-06
	241.188	4.65387e-05		241.188	-1.63666e-05		241.188	1.37706e-07
	241.127	4.99834e-05		241.127	-1.0993e-05		241.127	1.64522e-06
	241.066	4.2768e-05		241.066	6.24484e-06		241.066	2.70373e-06
	241.005	3.19052e-05		241.005	2.59752e-05		241.005	3.11043e-06
	240.944	3.05131e-05		240.944	3.46206e-05		240.944	2.8844e-06
	240.883	4.22636e-05		240.883	2.93367e-05		240.883	1.94326e-06
	240.822	5.76232e-05		240.822	1.93386e-05		240.822	4.39255e-07
	240.762	6.42247e-05		240.762	1.32797e-05		240.762	-6.69759e-07
	240.701	5.82671e-05		240.701	1.06997e-05		240.701	-4.30714e-07
	240.64	4.58727e-05		240.64	7.09459e-06		240.64	4.42838e-07
	240.579	3.58161e-05		240.579	2.21742e-06		240.579	-2.70474e-07
	240.518	3.21243e-05		240.518	-4.65596e-07		240.518	-3.81347e-06
	240.457	3.22793e-05		240.457	-1.39558e-07		240.457	-8.70204e-06
	240.396	3.09367e-05		240.396	-5.7194e-07		240.396	-1.20105e-05
	240.335	2.55724e-05		240.335	-5.44888e-06		240.335	-1.19959e-05
	240.274	1.925e-05		240.274	-1.32173e-05		240.274	-9.17852e-06
	240.213	1.73716e-05		240.213	-1.6702e-05		240.213	-5.56704e-06
	240.152	2.11813e-05		240.152	-8.41551e-06		240.152	-3.38257e-06
	240.092	2.58397e-05		240.092	1.15246e-05		240.092	-3.79463e-06
	240.031	2.65112e-05		240.031	3.24001e-05		240.031	-5.95375e-06
	239.97	2.49812e-05		239.97	4.10472e-05		239.97	-7.56791e-06
	239.909	2.73093e-05		239.909	3.50415e-05		239.909	-7.17113e-06
	239.848	3.53758e-05		239.848	2.50051e-05		239.848	-5.47795e-06
	239.787	4.46422e-05		239.787	2.12258e-05		239.787	-3.83825e-06
	239.726	5.12537e-05		239.726	2.11869e-05		239.726	-2.15378e-06
	239.665	5.68428e-05		239.665	1.49587e-05		239.665	2.09289e-07
	239.604	6.32187e-05		239.604	7.83169e-07		239.604	1.88057e-06
	239.543	6.67126e-05		239.543	-1.13939e-05		239.543	1.10341e-07
	239.482	6.38253e-05		239.482	-1.29894e-05		239.482	-5.20102e-06
	239.422	6.02864e-05		239.422	-7.22964e-06		239.422	-9.99517e-06
	239.361	6.6316e-05		239.361	-3.05301e-06		239.361	-1.041e-05
	239.3	8.09217e-05		239.3	-3.14921e-06		239.3	-7.66946e-06
	239.239	8.85815e-05		239.239	-3.03929e-06		239.239	-6.48009e-06
	239.178	7.75402e-05		239.178	6.99861e-07		239.178	-8.67479e-06
	239.117	5.68119e-05		239.117	7.28952e-06		239.117	-1.07171e-05
	239.056	4.69608e-05		239.056	1.6343e-05		239.056	-8.4693e-06
	238.995	5.47157e-05		238.995	2.93294e-05		238.995	-2.63349e-06
	238.934	6.50113e-05		238.934	4.39231e-05		238.934	2.33393e-06
	238.873	6.15127e-05		238.873	5.14485e-05		238.873	3.81257e-06
	238.812	4.82067e-05		238.812	4.44554e-05		238.812	3.40157e-06
	238.752	4.32481e-05		238.752	2.56368e-05		238.752	3.69628e-06
	238.691	5.37552e-05		238.691	6.15374e-06		238.691	4.86915e-06
	238.63	6.54971e-05		238.63	-4.37573e-06		238.63	5.61872e-06
	238.569	6.08276e-05		238.569	-4.26304e-06		238.569	5.85201e-06
	238.508	4.05616e-05		238.508	2.09547e-06		238.508	6.2508e-06
	238.447	2.15787e-05		238.447	8.62166e-06		238.447	5.66137e-06
	238.386	1.55957e-05		238.386	1.0224e-05		238.386	1.50772e-06
	238.325	1.85337e-05		238.325	5.15288e-06		238.325	-6.08569e-06
	238.264	2.21061e-05		238.264	-3.35241e-06		238.264	-1.249e-05
	238.203	2.72518e-05		238.203	-9.85388e-06		238.203	-1.3107e-05
	238.142	3.93281e-05		238.142	-1.2157e-05		238.142	-9.19774e-06
	238.082	5.48034e-05		238.082	-1.16334e-05		238.082	-6.9123e-06
	238.021	6.20103e-05		238.021	-7.89952e-06		238.021	-9.91206e-06
	237.96	5.56386e-05		237.96	1.83566e-06		237.96	-1.48244e-05
	237.899	4.31509e-05		237.899	1.49352e-05		237.899	-1.53672e-05
	237.838	3.4497e-05		237.838	2.01728e-05		237.838	-9.68959e-06
	237.777	3.17402e-05		237.777	9.781e-06		237.777	-1.79447e-06
	237.716	3.24438e-05		237.716	-7.16325e-06		237.716	3.64096e-06
	237.655	3.72256e-05		237.655	-1.21082e-05		237.655	5.59258e-06
	237.594	4.73325e-05		237.594	1.60356e-07		237.594	5.63447e-06
	237.533	5.76515e-05		237.533	1.38289e-05		237.533	4.97138e-06
	237.472	5.93493e-05		237.472	1.18008e-05		237.472	4.03611e-06
	237.412	5.0193e-05		237.412	-3.39119e-06		237.412	3.48751e-06
	237.351	3.77742e-05		237.351	-1.54144e-05		237.351	3.50456e-06
	237.29	3.15729e-05		237.29	-1.61557e-05		237.29	2.62812e-06
	237.229	3.45623e-05		237.229	-1.22242e-05		237.229	-6.42252e-07
	237.168	4.2153e-05		237.168	-1.02048e-05		237.168	-4.97997e-06
	237.107	4.61639e-05		237.107	-6.03556e-06		237.107	-6.86829e-06
	237.046	4.07976e-05		237.046	5.98111e-06		237.046	-4.77683e-06
	236.985	2.9037e-05		236.985	2.06442e-05		236.985	-1.07416e-06
	236.924	2.25762e-05		236.924	2.60531e-05		236.924	1.23885e-06
	236.863	3.00563e-05		236.863	1.86089e-05		236.863	2.17138e-06
	236.802	4.50517e-05		236.802	7.68518e-06		236.802	3.53702e-06
	236.742	5.22236e-05		236.742	4.12718e-06		236.742	5.34303e-06
	236.681	4.7399e-05		236.681	7.50961e-06		236.681	5.76626e-06
	236.62	4.38823e-05		236.62	7.03407e-06		236.62	4.54746e-06
	236.559	5.32309e-05		236.559	-5.21485e-06		236.559	3.8913e-06
	236.498	6.65539e-05		236.498	-2.28236e-05		236.498	5.04434e-06
	236.437	6.50347e-05		236.437	-2.86614e-05		236.437	6.00285e-06
	236.376	4.72588e-05		236.376	-1.24966e-05		236.376	4.34174e-06
	236.315	3.48196e-05		236.315	1.53657e-05		236.315	1.07646e-06
	236.254	4.63717e-05		236.254	3.22155e-05		236.254	-4.12171e-07
	236.193	7.39353e-05		236.193	2.658e-05		236.193	1.01425e-06
	236.132	9.22992e-05		236.132	9.71329e-06		236.132	2.76675e-06
	236.072	8.80791e-05		236.072	1.83366e-07		236.072	2.11898e-06
	236.011	7.10445e-05		236.011	1.35384e-06		236.011	-3.95654e-07
	235.95	5.68886e-05		235.95	5.95596e-07		235.95	-2.23086e-06
	235.889	4.82362e-05		235.889	-1.11773e-05		235.889	-2.37582e-06
	235.828	3.87129e-05		235.828	-2.76207e-05		235.828	-2.26062e-06
	235.767	2.96904e-05		235.767	-3.68302e-05		235.767	-3.39933e-06
	235.706	3.17415e-05		235.706	-3.60798e-05		235.706	-5.33304e-06
	235.645	4.71485e-05		235.645	-3.1514e-05		235.645	-6.27881e-06
	235.584	6.04091e-05		235.584	-2.71899e-05		235.584	-5.29893e-06
	235.523	5.48357e-05		235.523	-2.07026e-05		235.523	-3.49547e-06
	235.462	3.5235e-05		235.462	-9.13508e-06		235.462	-3.06291e-06
	235.402	2.42206e-05		235.402	5.58277e-06		235.402	-4.98207e-06
	235.341	3.41946e-05		235.341	1.85671e-05		235.341	-7.56625e-06
	235.28	5.14339e-05		235.28	2.64558e-05		235.28	-7.83433e-06
	235.219	5.33269e-05		235.219	2.87099e-05		235.219	-4.8543e-06
	235.158	3.55563e-05		235.158	2.61602e-05		235.158	-1.24162e-06
	235.097	1.48744e-05		235.097	1.97422e-05		235.097	-4.62339e-07
	235.036	7.76948e-06		235.036	1.071e-05		235.036	-2.88957e-06
	234.975	1.43013e-05		234.975	2.0158e-06		234.975	-5.62894e-06
	234.914	2.31128e-05		234.914	-1.24868e-06		234.914	-6.27164e-06
	234.853	2.50261e-05		234.853	4.82794e-06		234.853	-5.4195e-06
	234.792	1.90242e-05		234.792	1.7773e-05		234.792	-4.88101e-06
	234.732	1.04097e-05		234.732	2.92434e-05		234.732	-4.83046e-06
	234.671	6.97412e-06		234.671	3.39242e-05		234.671	-4.24731e-06
	234.61	1.33305e-05		234.61	3.64702e-05		234.61	-3.32279e-06
	234.549	2.50036e-05		234.549	4.51455e-05		234.549	-3.43133e-06
	234.488	3.04121e-05		234.488	5.85006e-05		234.488	-4.59982e-06
	234.427	2.24212e-05		234.427	6.39445e-05		234.427	-4.8609e-06
	234.366	6.57998e-06		234.366	5.28275e-05		234.366	-2.95865e-06
	234.305	-4.92616e-06		234.305	3.2856e-05		234.305	-2.95124e-07
	234.244	-5.48786e-06		234.244	2.02228e-05		234.244	1.00381e-06
	234.183	3.29101e-06		234.183	2.08937e-05		234.183	9.25104e-07
	234.122	1.86369e-05		234.122	2.53056e-05		234.122	9.78427e-07
	234.062	3.9736e-05		234.062	2.21741e-05		234.062	1.40345e-06
	234.001	6.27388e-05		234.001	1.18648e-05		234.001	8.34994e-07
	233.94	7.89246e-05		233.94	2.96874e-06		233.94	-1.06511e-06
	233.879	8.25692e-05		233.879	2.44837e-07		233.879	-2.40652e-06
	233.818	7.77532e-05		233.818	1.52469e-06		233.818	-1.48132e-06
	233.757	7.25518e-05		233.757	4.56325e-06		233.757	7.09016e-07
	233.696	6.78708e-05		233.696	1.01823e-05		233.696	1.50611e-06
	233.635	5.76483e-05		233.635	1.71501e-05		233.635	-3.53376e-07
	233.574	4.10336e-05		233.574	1.99189e-05		233.574	-3.74538e-06
	233.513	2.83744e-05		233.513	1.58899e-05		233.513	-6.80184e-06
	233.452	3.02552e-05		233.452	1.14103e-05		233.452	-8.37835e-06
	233.392	4.34467e-05		233.392	1.47456e-05		233.392	-8.01532e-06
	233.331	5.38213e-05		233.331	2.37531e-05		233.331	-5.86345e-06
	233.27	5.34951e-05		233.27	2.62054e-05		233.27	-3.28917e-06
	233.209	4.92746e-05		233.209	1.42535e-05		233.209	-2.52569e-06
	233.148	5.11489e-05		233.148	-5.59879e-06		233.148	-4.58316e-06
	233.087	5.71444e-05		233.087	-1.99748e-05		233.087	-7.74411e-06
	233.026	5.54475e-05		233.026	-2.32449e-05		233.026	-9.04473e-06
	232.965	4.04534e-05		232.965	-2.08998e-05		232.965	-7.31474e-06
	232.904	2.10634e-05		232.904	-1.98678e-05		232.904	-4.04012e-06
	232.843	1.13893e-05		232.843	-2.03888e-05		232.843	-1.12232e-06
	232.782	1.6929e-05		232.782	-1.90693e-05		232.782	1.26436e-06
	232.722	3.21072e-05		232.722	-1.63097e-05		232.722	3.89191e-06
	232.661	4.85161e-05		232.661	-1.64638e-05		232.661	6.28684e-06
	232.6	6.22253e-05		232.6	-2.05423e-05		232.6	6.71837e-06
	232.539	7.3888e-05		232.539	-2.24275e-05		232.539	4.69022e-06
	232.478	8.46524e-05		232.478	-1.55195e-05		232.478	2.2623e-06
	232.417	9.30169e-05		232.417	-2.25998e-06		232.417	1.78588e-06
	232.356	9.52843e-05		232.356	6.8965e-06		232.356	2.79694e-06
	232.295	8.94617e-05		232.295	5.75026e-06		232.295	2.53489e-06
	232.234	7.89115e-05		232.234	2.63031e-07		232.234	-1.79046e-07
	232.173	7.05339e-05		232.173	5.45284e-07		232.173	-2.90521e-06
	232.112	6.77568e-05		232.112	7.3483e-06		232.112	-2.51424e-06
	232.052	6.64133e-05		232.052	1.22078e-05		232.052	5.37601e-07
	231.991	5.98864e-05		231.991	1.06156e-05		231.991	2.35461e-06
	231.93	4.8325e-05		231.93	8.0211e-06		231.93	2.24476e-07
	231.869	4.02701e-05		231.869	1.03668e-05		231.869	-4.17519e-06
	231.808	4.35332e-05		231.808	1.58781e-05		231.808	-7.00636e-06
	231.747	5.56993e-05		231.747	2.13956e-05		231.747	-6.88605e-06
	231.686	6.60643e-05		231.686	2.98909e-05		231.686	-6.0447e-06
	231.625	6.75686e-05		231.625	4.28015e-05		231.625	-6.99955e-06
	231.564	6.46539e-05		231.564	4.96688e-05		231.564	-9.36759e-06
	231.503	6.68945e-05		231.503	3.79486e-05		231.503	-1.07131e-05
	231.442	7.59405e-05		231.442	1.36396e-05		231.442	-9.83916e-06
	231.382	8.31043e-05		231.382	-5.54439e-07		231.382	-8.11024e-06
	231.321	8.1572e-05		231.321	7.10436e-06		231.321	-7.42717e-06
	231.26	7.61887e-05		231.26	2.2109e-05		231.26	-7.85419e-06
	231.199	7.56994e-05		231.199	2.39781e-05		231.199	-7.94135e-06
	231.138	7.80395e-05		231.138	1.26851e-05		231.138	-6.96581e-06
	231.077	7.16247e-05		231.077	3.49012e-06		231.077	-5.9801e-06
	231.016	5.28521e-05		231.016	1.69114e-06		231.016	-6.51959e-06
	230.955	3.43189e-05		230.955	-2.21051e-06		230.955	-8.91949e-06
	230.894	3.04734e-05		230.894	-1.19546e-05		230.894	-1.21969e-05
	230.833	4.10342e-05		230.833	-1.54475e-05		230.833	-1.50193e-05
	230.772	5.55298e-05		230.772	-2.5146e-06		230.772	-1.63156e-05
	230.712	6.95405e-05		230.712	1.75113e-05		230.712	-1.5488e-05
	230.651	8.65632e-05		230.651	2.57369e-05		230.651	-1.29161e-05
	230.59	0.000104739		230.59	1.60175e-05		230.59	-1.01723e-05
	230.529	0.000112875		230.529	-1.63932e-06		230.529	-8.83584e-06
	230.468	0.000104281		230.468	-1.64768e-05		230.468	-8.74337e-06
	230.407	8.6759e-05		230.407	-2.55936e-05		230.407	-8.00112e-06
	230.346	7.23659e-05		230.346	-2.73461e-05		230.346	-5.14519e-06
	230.285	6.24021e-05		230.285	-1.73388e-05		230.285	-9.27893e-07
	230.224	5.03649e-05		230.224	2.7622e-06		230.224	2.33267e-06
	230.163	3.73358e-05		230.163	1.88737e-05		230.163	2.8045e-06
	230.102	3.5057e-05		230.102	1.60183e-05		230.102	3.48365e-07
	230.042	5.03466e-05		230.042	-3.31078e-06		230.042	-3.64103e-06
	229.981	7.21113e-05		229.981	-1.81208e-05		229.981	-6.96456e-06
	229.92	7.98848e-05		229.92	-9.45161e-06		229.92	-7.68725e-06
	229.859	6.5307e-05		229.859	1.98552e-05		229.859	-5.44654e-06
	229.798	4.15554e-05		229.798	4.79867e-05		229.798	-1.83217e-06
	229.737	2.94479e-05		229.737	5.59405e-05		229.737	9.9808e-07
	229.676	3.56836e-05		229.676	4.47829e-05		229.676	2.05149e-06
	229.615	4.78513e-05		229.615	3.15694e-05		229.615	1.60491e-06
	229.554	5.11607e-05		229.554	3.03446e-05		229.554	2.08799e-07
	229.493	4.54782e-05		229.493	3.88032e-05		229.493	-1.44247e-06
	229.432	4.15944e-05		229.432	4.32154e-05		229.432	-2.06258e-06
	229.371	4.42689e-05		229.371	3.46626e-05		229.371	-7.81826e-07
	229.311	4.75456e-05		229.311	1.88833e-05		229.311	1.01333e-06
	229.25	4.78669e-05		229.25	9.75037e-06		229.25	3.99883e-07
	229.189	5.18395e-05		229.189	1.39293e-05		229.189	-3.47696e-06
	229.128	6.39372e-05		229.128	2.36686e-05		229.128	-7.74058e-06
	229.067	7.38082e-05		229.067	2.55902e-05		229.067	-9.20588e-06
	229.006	6.71961e-05		229.006	1.48562e-05		229.006	-8.56951e-06
	228.945	4.7552e-05		228.945	-1.98031e-06		228.945	-9.15145e-06
	228.884	3.47215e-05		228.884	-1.69282e-05		228.884	-1.16765e-05
	228.823	3.93169e-05		228.823	-2.79532e-05		228.823	-1.27918e-05
	228.762	4.93714e-05		228.762	-3.43894e-05		228.762	-9.84458e-06
	228.701	4.92841e-05		228.701	-3.14429e-05		228.701	-5.10648e-06
	228.641	4.3003e-05		228.641	-1.70159e-05		228.641	-3.16645e-06
	228.58	4.70149e-05		228.58	-1.7372e-06		228.58	-5.05155e-06
	228.519	6.39106e-05		228.519	-2.18997e-06		228.519	-7.24029e-06
	228.458	7.57139e-05		228.458	-2.06853e-05		228.458	-6.52779e-06
	228.397	6.64919e-05		228.397	-3.94437e-05		228.397	-3.61939e-06
	228.336	4.21545e-05		228.336	-4.08207e-05		228.336	-9.59347e-07
	228.275	2.18651e-05		228.275	-2.76903e-05		228.275	1.07024e-06
	228.214	1.5972e-05		228.214	-1.62947e-05		228.214	3.76286e-06
	228.153	1.97818e-05		228.153	-1.31756e-05		228.153	6.66829e-06
	228.092	2.57413e-05		228.092	-9.58947e-06		228.092	6.93749e-06
	228.031	3.28401e-05		228.031	1.50053e-06		228.031	2.91245e-06
	227.971	4.27482e-05		227.971	1.44391e-05		227.971	-2.98856e-06
	227.91	5.40592e-05		227.91	2.2153e-05		227.91	-6.28252e-06
	227.849	6.47787e-05		227.849	2.94674e-05		227.849	-5.05048e-06
	227.788	7.60093e-05		227.788	4.55791e-05		227.788	-1.70652e-06
	227.727	8.76984e-05		227.727	6.64676e-05		227.727	-1.49871e-07
	227.666	9.3196e-05		227.666	7.46181e-05		227.666	-1.77765e-06
	227.605	8.48619e-05		227.605	5.86651e-05		227.605	-4.48937e-06
	227.544	6.61173e-05		227.544	2.78609e-05		227.544	-5.19866e-06
	227.483	5.18636e-05		227.483	4.07837e-06		227.483	-2.98505e-06
	227.422	5.28072e-05		227.422	2.00237e-06		227.422	1.72116e-07
	227.361	6.25657e-05		227.361	1.82889e-05		227.361	1.5937e-06
	227.301	6.48482e-05		227.301	3.68026e-05		227.301	6.73292e-07
	227.24	5.19615e-05		227.24	4.22958e-05		227.24	-7.399e-07
	227.179	3.17655e-05		227.179	3.17704e-05		227.179	-7.51355e-07
	227.118	1.6881e-05		227.118	1.58415e-05		227.118	2.2195e-07
	227.057	1.22653e-05		227.057	8.31175e-06		227.057	1.18206e-08
	226.996	1.50104e-05		226.996	1.22491e-05		226.996	-2.57882e-06
	226.935	2.13139e-05		226.935	1.6961e-05		226.935	-6.4078e-06
	226.874	2.90697e-05		226.874	1.06037e-05		226.874	-9.62626e-06
	226.813	3.56248e-05		226.813	-5.14081e-06		226.813	-1.18919e-05
	226.752	3.78951e-05		226.752	-1.57174e-05		226.752	-1.40966e-05
	226.691	3.57732e-05		226.691	-9.25141e-06		226.691	-1.6216e-05
	226.631	3.2966e-05		226.631	1.10065e-05		226.631	-1.66352e-05
	226.57	3.32873e-05		226.57	3.06096e-05		226.57	-1.41836e-05
	226.509	3.70775e-05		226.509	3.79523e-05		226.509	-1.01291e-05
	226.448	4.14635e-05		226.448	3.29177e-05		226.448	-7.24231e-06
	226.387	4.31356e-05		226.387	2.39708e-05		226.387	-6.99999e-06
	226.326	4.08818e-05		226.326	1.98512e-05		226.326	-8.4848e-06
	226.265	3.64358e-05		226.265	2.34347e-05		226.265	-1.00981e-05
	226.204	3.29027e-05		226.204	3.02049e-05		226.204	-1.13766e-05
	226.143	3.17757e-05		226.143	3.14479e-05		226.143	-1.24702e-05
	226.082	3.21626e-05		226.082	2.13803e-05		226.082	-1.26407e-05
	226.021	3.37221e-05		226.021	3.26533e-06		226.021	-1.06766e-05
	225.961	3.85466e-05		225.961	-1.25525e-05		225.961	-6.94411e-06
	225.9	4.74071e-05		225.9	-1.84424e-05		225.9	-3.78738e-06
	225.839	5.52133e-05		225.839	-1.67555e-05		225.839	-3.06883e-06
	225.778	5.48152e-05		225.778	-1.59142e-05		225.778	-3.99775e-06
	225.717	4.7096e-05		225.717	-2.00952e-05		225.717	-4.32065e-06
	225.656	4.32303e-05		225.656	-2.50509e-05		225.656	-3.23949e-06
	225.595	5.2552e-05		225.595	-2.42671e-05		225.595	-2.07679e-06
	225.534	6.96487e-05		225.534	-1.66673e-05		225.534	-2.20014e-06
	225.473	7.84119e-05		225.473	-6.42011e-06		225.473	-3.53776e-06
	225.412	7.00093e-05		225.412	3.39835e-06		225.412	-5.42064e-06
	225.351	5.28e-05		225.351	1.39305e-05		225.351	-7.58368e-06
	225.291	4.16158e-05		225.291	2.63915e-05		225.291	-9.48337e-06
	225.23	4.03375e-05		225.23	3.71695e-05		225.23	-9.68193e-06
	225.169	4.01954e-05		225.169	4.04464e-05		225.169	-7.31326e-06
	225.108	3.48884e-05		225.108	3.62526e-05		225.108	-3.83226e-06
	225.047	3.07999e-05		225.047	3.2432e-05		225.047	-1.96325e-06
	224.986	3.76146e-05		224.986	3.51595e-05		224.986	-2.7191e-06
	224.925	5.26045e-05		224.925	3.93057e-05		224.925	-4.45542e-06
	224.864	6.17742e-05		224.864	3.35862e-05		224.864	-5.13871e-06
	224.803	5.75647e-05		224.803	1.63527e-05		224.803	-4.60477e-06
	224.742	4.84693e-05		224.742	6.05715e-07		224.742	-4.0845e-06
	224.681	4.67098e-05		224.681	-8.21339e-07		224.681	-4.29104e-06
	224.621	5.16585e-05		224.621	9.03085e-06		224.621	-4.72792e-06
	224.56	5.26196e-05		224.56	1.59915e-05		224.56	-4.54678e-06
	224.499	4.56808e-05		224.499	1.24235e-05		224.499	-3.52665e-06
	224.438	3.91296e-05		224.438	3.04719e-06		224.438	-2.34994e-06
	224.377	4.0563e-05		224.377	-5.5046e-06		224.377	-2.09309e-06
	224.316	4.63719e-05		224.316	-1.14342e-05		224.316	-2.99075e-06
	224.255	4.84748e-05		224.255	-1.15323e-05		224.255	-3.52066e-06
	224.194	4.58728e-05		224.194	1.80483e-06		224.194	-1.60726e-06
	224.133	4.39182e-05		224.133	2.91638e-05		224.133	2.47822e-06
	224.072	4.60147e-05		224.072	5.53817e-05		224.072	5.17299e-06
	224.011	5.20781e-05		224.011	6.19514e-05		224.011	2.95205e-06
	223.951	6.22085e-05		223.951	4.69787e-05		223.951	-3.40999e-06
	223.89	7.4664e-05		223.89	2.52319e-05		223.89	-9.1489e-06
	223.829	8.15024e-05		223.829	9.62305e-06		223.829	-1.04743e-05
	223.768	7.43974e-05		223.768	1.57701e-06		223.768	-8.191e-06
	223.707	5.6347e-05		223.707	2.34275e-08		223.707	-5.76311e-06
	223.646	4.06468e-05		223.646	8.18595e-06		223.646	-4.83864e-06
	223.585	3.54303e-05		223.585	2.46267e-05		223.585	-4.0502e-06
	223.524	3.53339e-05		223.524	3.59448e-05		223.524	-1.98245e-06
	223.463	3.20683e-05		223.463	2.90194e-05		223.463	2.41261e-07
	223.402	2.70908e-05		223.402	8.20579e-06		223.402	2.04127e-07
	223.341	2.78656e-05		223.341	-8.78332e-06		223.341	-2.65796e-06
	223.281	3.56149e-05		223.281	-1.22634e-05		223.281	-6.21784e-06
	223.22	4.36031e-05		223.22	-9.52064e-06		223.22	-7.97336e-06
	223.159	4.61016e-05		223.159	-1.03938e-05		223.159	-7.25911e-06
	223.098	4.33837e-05		223.098	-1.25519e-05		223.098	-4.68242e-06
	223.037	3.86638e-05		223.037	-7.63555e-06		223.037	-3.32811e-07
	222.976	3.54088e-05		222.976	3.09585e-06		222.976	5.93183e-06
	222.915	3.73556e-05		222.915	8.2827e-06		222.915	1.23124e-05
	222.854	4.58356e-05		222.854	2.02724e-06		222.854	1.49466e-05
	222.793	5.63336e-05		222.793	-7.38164e-06		222.793	1.15979e-05
	222.732	6.21305e-05		222.732	-8.17122e-06		222.732	5.03444e-06
	222.671	6.19997e-05		222.671	-2.39993e-07		222.671	1.056e-06
	222.611	6.01588e-05		222.611	5.67216e-06		222.611	2.64446e-06
	222.55	5.86606e-05		222.55	2.70615e-06		222.55	7.12839e-06
	222.489	5.54447e-05		222.489	-3.78128e-06		222.489	9.7046e-06
	222.428	5.09513e-05		222.428	-4.5633e-06		222.428	8.7139e-06
	222.367	4.99162e-05		222.367	9.03233e-07		222.367	6.439e-06
	222.306	5.30108e-05		222.306	4.73757e-06		222.306	5.46604e-06
	222.245	5.2782e-05		222.245	2.35488e-06		222.245	5.78344e-06
	222.184	4.39693e-05		222.184	-1.17493e-06		222.184	5.63946e-06
	222.123	3.42885e-05		222.123	9.74925e-07		222.123	4.10972e-06
	222.062	3.80413e-05		222.062	6.20514e-06		222.062	2.16232e-06
	222.001	5.9287e-05		222.001	3.98062e-06		222.001	1.67487e-06
	221.941	8.62212e-05		221.941	-1.05627e-05		221.941	3.85176e-06
	221.88	0.000102605		221.88	-2.79855e-05		221.88	8.22078e-06
	221.819	0.000101507		221.819	-3.301e-05		221.819	1.26427e-05
	221.758	8.83726e-05		221.758	-2.1301e-05		221.758	1.44428e-05
	221.697	7.45713e-05		221.697	-4.69993e-06		221.697	1.21796e-05
	221.636	6.8733e-05		221.636	1.8317e-06		221.636	6.83009e-06
	221.575	7.1735e-05		221.575	-3.7254e-06		221.575	1.33184e-06
	221.514	7.91128e-05		221.514	-1.03527e-05		221.514	-1.37058e-06
	221.453	8.82916e-05		221.453	-9.00363e-06		221.453	-3.43169e-07
	221.392	0.000100407		221.392	-3.35729e-06		221.392	2.98343e-06
	221.331	0.000112742		221.331	-3.4412e-06		221.331	6.50845e-06
	221.271	0.000114516		221.271	-1.15984e-05		221.271	9.36738e-06
	221.21	9.7923e-05		221.21	-1.88133e-05		221.21	1.17431e-05
	221.149	7.2225e-05		221.149	-1.45716e-05		221.149	1.30076e-05
	221.088	5.80828e-05		221.088	2.7712e-06		221.088	1.1314e-05
	221.027	6.48368e-05		221.027	2.54736e-05		221.027	5.94368e-06
	220.966	7.98071e-05		220.966	4.29365e-05		220.966	-7.43222e-07
	220.905	8.38415e-05		220.905	4.79341e-05		220.905	-5.0579e-06
	220.844	7.18486e-05		220.844	4.00457e-05		220.844	-5.49249e-06
	220.783	5.33902e-05		220.783	2.59826e-05		220.783	-3.2694e-06
	220.722	3.85518e-05		220.722	1.51595e-05		220.722	3.00007e-07
	220.661	3.05548e-05		220.661	1.22824e-05		220.661	5.05056e-06
	220.601	2.97101e-05		220.601	1.41756e-05		220.601	1.00236e-05
	220.54	3.64696e-05		220.54	1.45901e-05		220.54	1.24816e-05
	220.479	4.87802e-05		220.479	1.08484e-05		220.479	1.07455e-05
	220.418	6.10499e-05		220.418	4.70106e-06		220.418	6.84241e-06
	220.357	6.78021e-05		220.357	-1.26344e-06		220.357	4.15629e-06
	220.296	6.68188e-05		220.296	-5.55129e-06		220.296	2.9242e-06
	220.235	5.96369e-05		220.235	-7.49791e-06		220.235	4.80905e-07
	220.174	5.15622e-05		220.174	-8.14422e-06		220.174	-3.69947e-06
	220.113	4.9033e-05		220.113	-1.07973e-05		220.113	-5.80867e-06
	220.052	5.21457e-05		220.052	-1.73362e-05		220.052	-2.31775e-06
	219.991	5.11913e-05		219.991	-2.36171e-05		219.991	4.70141e-06
	219.931	3.725e-05		219.931	-2.20138e-05		219.931	9.17311e-06
	219.87	1.68996e-05		219.87	-1.00646e-05		219.87	7.80532e-06
	219.809	8.77534e-06		219.809	6.12615e-06		219.809	3.43172e-06
	219.748	2.13893e-05		219.748	1.8899e-05		219.748	1.05978e-06
	219.687	4.03446e-05		219.687	2.66436e-05		219.687	2.06484e-06
	219.626	4.38572e-05		219.626	3.1551e-05		219.626	3.50612e-06
	219.565	2.77037e-05		219.565	3.25471e-05		219.565	2.45763e-06
	219.504	8.31153e-06		219.504	2.61336e-05		219.504	-6.13104e-07
	219.443	2.84061e-06		219.443	1.50619e-05		219.443	-3.19865e-06
	219.382	1.33008e-05		219.382	1.04694e-05		219.382	-4.22475e-06
	219.321	3.07086e-05		219.321	2.01935e-05		219.321	-4.82547e-06
	219.261	4.70778e-05		219.261	3.64669e-05		219.261	-5.91149e-06
	219.2	5.87822e-05		219.2	4.08505e-05		219.2	-6.60921e-06
	219.139	6.33609e-05		219.139	2.37559e-05		219.139	-6.0623e-06
	219.078	6.02995e-05		219.078	-4.09217e-06		219.078	-5.64455e-06
	219.017	5.46967e-05		219.017	-2.28255e-05		219.017	-7.59441e-06
	218.956	5.43427e-05		218.956	-2.42718e-05		218.956	-1.1526e-05
	218.895	6.07245e-05		218.895	-1.78525e-05		218.895	-1.41033e-05
	218.834	6.64007e-05		218.834	-1.64072e-05		218.834	-1.29643e-05
	218.773	6.44933e-05		218.773	-2.1318e-05		218.773	-9.6011e-06
	218.712	5.8609e-05		218.712	-2.4044e-05		218.712	-7.17916e-06
	218.651	5.89672e-05		218.651	-1.81693e-05		218.651	-6.5239e-06
	218.591	6.87833e-05		218.591	-5.20848e-06		218.591	-5.76302e-06
	218.53	7.94437e-05		218.53	9.68787e-06		218.53	-3.34023e-06
	218.469	8.1779e-05		218.469	2.22884e-05		218.469	3.12994e-07
	218.408	7.7738e-05		218.408	2.8799e-05		218.408	3.95967e-06
	218.347	7.54564e-05		218.347	2.57925e-05		218.347	6.65713e-06
	218.286	7.53339e-05		218.286	1.40345e-05		218.286	7.39326e-06
	218.225	6.94413e-05		218.225	4.43159e-07		218.225	5.3999e-06
	218.164	5.6716e-05		218.164	-6.75195e-06		218.164	1.71954e-06
	218.103	4.98525e-05		218.103	-4.86367e-06		218.103	-9.34101e-07
	218.042	5.93947e-05		218.042	1.93168e-06		218.042	-1.03527e-06
	217.981	7.61134e-05		217.981	6.94036e-06		217.981	4.26807e-08
	217.921	8.0031e-05		217.921	5.79942e-06		217.921	2.53419e-07
	217.86	6.72801e-05		217.86	-9.95308e-07		217.86	-3.31561e-07
	217.799	5.72883e-05		217.799	-8.01032e-06		217.799	-4.94309e-07
	217.738	6.80092e-05		217.738	-7.96925e-06		217.738	-6.3253e-07
	217.677	9.21279e-05		217.677	2.61429e-06		217.677	-2.31445e-06
	217.616	0.000106292		217.616	1.9867e-05		217.616	-5.23997e-06
	217.555	9.94223e-05		217.555	3.50443e-05		217.555	-6.98943e-06
	217.494	8.20606e-05		217.494	4.07693e-05		217.494	-6.41034e-06
	217.433	6.89201e-05		217.433	3.5245e-05		217.433	-5.10074e-06
	217.372	6.30146e-05		217.372	2.20787e-05		217.372	-4.35398e-06
	217.311	6.03025e-05		217.311	7.49034e-06		217.311	-2.73908e-06
	217.251	6.00627e-05		217.251	-3.03176e-06		217.251	1.08505e-06
	217.19	6.25296e-05		217.19	-7.12844e-06		217.19	4.50702e-06
	217.129	6.19693e-05		217.129	-5.39656e-06		217.129	2.96561e-06
	217.068	5.21759e-05		217.068	7.64635e-07		217.068	-3.88595e-06
	217.007	3.7918e-05		217.007	9.76782e-06		217.007	-1.05659e-05
	216.946	3.17962e-05		216.946	1.7889e-05		216.946	-1.1636e-05
	216.885	3.76119e-05		216.885	1.93483e-05		216.885	-7.60256e-06
	216.824	4.46461e-05		216.824	1.14273e-05		216.824	-3.45459e-06
	216.763	4.29761e-05		216.763	-1.05778e-06		216.763	-2.44713e-06
	216.702	3.82959e-05		216.702	-9.36048e-06		216.702	-3.28413e-06
	216.641	4.43762e-05		216.641	-9.43054e-06		216.641	-3.20209e-06
	216.581	6.33348e-05		216.581	-4.76838e-06		216.581	-1.77318e-06
	216.52	8.08103e-05		216.52	-4.24518e-07		216.52	-7.12346e-07
	216.459	8.18285e-05		216.459	2.68818e-06		216.459	-1.11641e-06
	216.398	6.63967e-05		216.398	5.62585e-06		216.398	-2.26109e-06
	216.337	4.75785e-05		216.337	6.52862e-06		216.337	-2.93641e-06
	216.276	3.81974e-05		216.276	2.33435e-06		216.276	-2.8923e-06
	216.215	4.19958e-05		216.215	-4.26237e-06		216.215	-2.55323e-06
	216.154	5.45784e-05		216.154	-3.49665e-06		216.154	-1.84067e-06
	216.093	6.88544e-05		216.093	1.23688e-05		216.093	8.74256e-08
	216.032	7.97751e-05		216.032	3.90836e-05		216.032	3.7823e-06
	215.971	8.63288e-05		215.971	6.237e-05		215.971	8.40125e-06
	215.911	8.97666e-05		215.911	7.11213e-05		215.911	1.19074e-05
	215.85	8.97884e-05		215.85	6.71162e-05		215.85	1.25325e-05
	215.789	8.38193e-05		215.789	6.0322e-05		215.789	1.01493e-05
	215.728	7.12763e-05		215.728	5.67699e-05		215.728	6.35298e-06
	215.667	5.70487e-05		215.667	5.46569e-05		215.667	3.38634e-06
	215.606	4.81786e-05		215.606	5.16226e-05		215.606	2.87191e-06
	215.545	4.68795e-05		215.545	5.01404e-05		215.545	4.92167e-06
	215.484	4.84055e-05		215.484	5.23873e-05		215.484	7.76089e-06
	215.423	4.60264e-05		215.423	5.38178e-05		215.423	8.40245e-06
	215.362	3.69875e-05		215.362	4.74877e-05		215.362	4.78054e-06
	215.301	2.39815e-05		215.301	3.39312e-05		215.301	-2.03014e-06
	215.241	1.27387e-05		215.241	2.1869e-05		215.241	-8.12955e-06
	215.18	8.46187e-06		215.18	1.88149e-05		215.18	-1.00726e-05
	215.119	1.235e-05		215.119	2.50644e-05		215.119	-7.80368e-06
	215.058	2.01571e-05		215.058	3.67139e-05		215.058	-3.98556e-06
	214.997	2.57053e-05		214.997	4.8813e-05		214.997	-9.91803e-07
	214.936	2.76585e-05		214.936	5.42074e-05		214.936	4.15255e-07
	214.875	3.17111e-05		214.875	4.65518e-05		214.875	-1.28505e-07
	214.814	4.35312e-05		214.814	2.97558e-05		214.814	-3.09919e-06
	214.753	5.97261e-05		214.753	1.9101e-05		214.753	-7.40411e-06
	214.692	6.90995e-05		214.692	2.54293e-05		214.692	-9.81242e-06
	214.631	6.49367e-05		214.631	4.0535e-05		214.631	-8.08354e-06
	214.571	5.39509e-05		214.571	4.59579e-05		214.571	-4.21607e-06
	214.51	4.96563e-05		214.51	3.58153e-05		214.51	-2.5939e-06
	214.449	5.70414e-05		214.449	2.27861e-05		214.449	-4.66156e-06
	214.388	6.73783e-05		214.388	1.96329e-05		214.388	-7.26888e-06
	214.327	6.97762e-05		214.327	2.31019e-05		214.327	-6.99997e-06
	214.266	6.44997e-05		214.266	2.15281e-05		214.266	-4.37931e-06
	214.205	6.0963e-05		214.205	1.2465e-05		214.205	-2.47559e-06
	214.144	6.40706e-05		214.144	5.17834e-06		214.144	-2.8112e-06
	214.083	6.79678e-05		214.083	7.65267e-06		214.083	-4.56473e-06
	214.022	6.52126e-05		214.022	1.78486e-05		214.022	-6.91478e-06
	213.961	5.78555e-05		213.961	2.81409e-05		213.961	-9.80318e-06
	213.901	5.50738e-05		213.901	3.33208e-05		213.901	-1.2391e-05
	213.84	6.11248e-05		213.84	3.3009e-05		213.84	-1.30958e-05
	213.779	6.97553e-05		213.779	2.9902e-05		213.779	-1.19683e-05
	213.718	7.12324e-05		213.718	2.72694e-05		213.718	-1.1165e-05
	213.657	6.23379e-05		213.657	2.62777e-05		213.657	-1.19164e-05
	213.596	4.88661e-05		213.596	2.55255e-05		213.596	-1.2636e-05
	213.535	4.07232e-05		213.535	2.46553e-05		213.535	-1.1567e-05
	213.474	4.52586e-05		213.474	2.63342e-05		213.474	-9.93501e-06
	213.413	6.22256e-05		213.413	3.0777e-05		213.413	-1.02919e-05
	213.352	8.26709e-05		213.352	3.06902e-05		213.352	-1.22658e-05
	213.291	9.4571e-05		213.291	1.90905e-05		213.291	-1.23423e-05
	213.231	9.29858e-05		213.231	2.75092e-06		213.231	-8.38458e-06
	213.17	8.50076e-05		213.17	-1.13107e-06		213.17	-2.5381e-06
	213.109	8.25722e-05		213.109	1.34443e-05		213.109	1.38732e-06
	213.048	8.97806e-05		213.048	3.08108e-05		213.048	2.24224e-06
	212.987	9.88277e-05		212.987	3.29333e-05		212.987	2.10459e-06
	212.926	9.89418e-05		212.926	2.35113e-05		212.926	3.19147e-06
	212.865	8.77024e-05		212.865	2.18096e-05		212.865	5.34875e-06
	212.804	7.24197e-05		212.804	3.46611e-05		212.804	6.56233e-06
	212.743	6.17071e-05		212.743	4.77638e-05		212.743	5.24578e-06
	212.682	5.77447e-05		212.682	4.80024e-05		212.682	1.80301e-06
	212.621	5.68773e-05		212.621	4.18311e-05		212.621	-1.92744e-06
	212.561	5.57096e-05		212.561	4.27051e-05		212.561	-4.68474e-06
	212.5	5.44651e-05		212.5	4.90223e-05		212.5	-6.88446e-06
	212.439	5.41127e-05		212.439	4.67722e-05		212.439	-9.25155e-06
	212.378	5.23166e-05		212.378	3.09741e-05		212.378	-1.0868e-05
	212.317	4.52812e-05		212.317	1.24347e-05		212.317	-9.92183e-06
	212.256	3.46793e-05		212.256	2.06952e-06		212.256	-6.63365e-06
	212.195	3.008e-05		212.195	-8.80059e-07		212.195	-3.90456e-06
	212.134	4.04455e-05		212.134	-8.25663e-07		212.134	-3.97511e-06
	212.073	6.25174e-05		212.073	4.88444e-06		212.073	-5.527e-06
	212.012	8.12675e-05		212.012	2.07009e-05		212.012	-5.54309e-06
	211.951	8.48536e-05		211.951	4.12451e-05		211.951	-3.38062e-06
	211.891	7.72415e-05		211.891	5.33064e-05		211.891	-1.28299e-06
	211.83	7.2437e-05		211.83	4.98052e-05		211.83	-9.12746e-07
	211.769	7.72537e-05		211.769	3.67482e-05		211.769	-1.09503e-06
	211.708	8.46688e-05		211.708	2.55007e-05		211.708	3.31821e-07
	211.647	8.52061e-05		211.647	2.17391e-05		211.647	3.51087e-06
	211.586	7.92056e-05		211.586	2.30067e-05		211.586	6.16354e-06
	211.525	7.3345e-05		211.525	2.43463e-05		211.525	5.70401e-06
	211.464	6.89706e-05		211.464	2.45662e-05		211.464	1.56942e-06
	211.403	6.10505e-05		211.403	2.74263e-05		211.403	-3.84297e-06
	211.342	4.84688e-05		211.342	3.63934e-05		211.342	-6.53064e-06
	211.281	3.81114e-05		211.281	4.77359e-05		211.281	-4.36344e-06
	211.221	3.56548e-05		211.221	5.13128e-05		211.221	3.01806e-07
	211.16	3.79508e-05		211.16	4.18003e-05		211.16	2.60326e-06
	211.099	3.95792e-05		211.099	2.80442e-05		211.099	4.72408e-07
	211.038	4.29499e-05		211.038	2.59252e-05		211.038	-3.16878e-06
	210.977	5.4871e-05		210.977	3.98942e-05		210.977	-4.4448e-06
	210.916	7.39042e-05		210.916	5.59379e-05		210.916	-3.49965e-06
	210.855	8.83502e-05		210.855	5.69059e-05		210.855	-3.77074e-06
	210.794	8.94114e-05		210.794	4.23385e-05		210.794	-7.03619e-06
	210.733	8.14279e-05		210.733	2.81596e-05		210.733	-1.12873e-05
	210.672	7.55312e-05		210.672	2.73506e-05		210.672	-1.36613e-05
	210.611	7.67829e-05		210.611	3.65931e-05		210.611	-1.35359e-05
	210.55	8.20035e-05		210.55	4.41713e-05		210.55	-1.19524e-05
	210.49	8.79817e-05		210.49	4.58398e-05		210.49	-9.64773e-06
	210.429	9.60602e-05		210.429	4.71369e-05		210.429	-7.08441e-06
	210.368	0.000107793		210.368	5.18032e-05		210.368	-5.47568e-06
	210.307	0.000120516		210.307	5.49495e-05		210.307	-6.0696e-06
	210.246	0.000129687		210.246	5.04423e-05		210.246	-8.36428e-06
	210.185	0.000133197		210.185	4.02795e-05		210.185	-1.01826e-05
	210.124	0.000131131		210.124	3.18354e-05		210.124	-9.92171e-06
	210.063	0.00012342		210.063	2.80121e-05		210.063	-8.17766e-06
	210.002	0.000110838		210.002	2.55262e-05		210.002	-6.89771e-06
	209.941	9.75039e-05		209.941	2.29965e-05		209.941	-7.30792e-06
	209.881	8.89329e-05		209.881	2.53179e-05		209.881	-8.87248e-06
	209.82	8.68607e-05		209.82	3.72734e-05		209.82	-1.00079e-05
	209.759	8.8511e-05		209.759	5.59561e-05		209.759	-9.59208e-06
	209.698	9.16141e-05		209.698	7.24228e-05		209.698	-7.88381e-06
	209.637	9.66703e-05		209.637	7.91653e-05		209.637	-6.1581e-06
	209.576	0.000102056		209.576	7.43446e-05		209.576	-5.52915e-06
	209.515	0.000100986		209.515	6.17182e-05		209.515	-6.07346e-06
	209.454	8.91406e-05		209.454	4.95324e-05		209.454	-6.85091e-06
	209.393	7.41186e-05		209.393	4.66012e-05		209.393	-6.58289e-06
	209.332	7.01416e-05		209.332	5.42753e-05		209.332	-4.62605e-06
	209.271	8.08155e-05		209.271	6.27443e-05		209.271	-1.85886e-06
	209.21	9.33287e-05		209.21	6.0099e-05		209.21	-4.81987e-07
	209.15	9.47327e-05		209.15	4.59408e-05		209.15	-2.04468e-06
	209.089	8.90866e-05		209.089	3.20409e-05		209.089	-5.3324e-06
	209.028	9.10506e-05		209.028	2.83051e-05		209.028	-7.09529e-06
	208.967	0.000104976		208.967	3.19989e-05		208.967	-5.61747e-06
	208.906	0.000119614		208.906	3.297e-05		208.906	-2.89344e-06
	208.845	0.000124947		208.845	2.62579e-05		208.845	-2.26592e-06
	208.784	0.000125208		208.784	1.69205e-05		208.784	-4.35815e-06
	208.723	0.000129824		208.723	1.47074e-05		208.723	-6.62014e-06
	208.662	0.000137889		208.662	2.58206e-05		208.662	-6.81752e-06
	208.601	0.000139258		208.601	4.66862e-05		208.601	-5.4537e-06
	208.54	0.000128557		208.54	6.31529e-05		208.54	-4.16198e-06
	208.48	0.000111449		208.48	5.99773e-05		208.48	-3.10872e-06
	208.419	9.78293e-05		208.419	3.67689e-05		208.419	-1.37091e-06
	208.358	9.44455e-05		208.358	1.28074e-05		208.358	7.34279e-07
	208.297	0.000103329		208.297	9.64822e-06		208.297	1.34952e-06
	208.236	0.000120377		208.236	2.80455e-05		208.236	-4.56904e-07
	208.175	0.000133757		208.175	4.7238e-05		208.175	-2.94714e-06
	208.114	0.000130629		208.114	4.85405e-05		208.114	-3.3132e-06
	208.053	0.000110754		208.053	3.44294e-05		208.053	-8.31703e-07
	207.992	9.02e-05		207.992	2.15155e-05		207.992	2.20393e-06
	207.931	8.62312e-05		207.931	2.00038e-05		207.931	2.91119e-06
	207.87	9.89637e-05		207.87	2.58276e-05		207.87	9.05466e-07
	207.81	0.000111813		207.81	3.0204e-05		207.81	-1.35362e-06
	207.749	0.000110419		207.749	2.95066e-05		207.749	-1.27134e-06
	207.688	9.77138e-05		207.688	2.41937e-05		207.688	1.21963e-06
	207.627	8.85301e-05		207.627	1.37295e-05		207.627	3.96412e-06
	207.566	9.1798e-05		207.566	-2.74331e-06		207.566	5.16552e-06
	207.505	0.000101853		207.505	-2.19721e-05		207.505	5.01031e-06
	207.444	0.000107907		207.444	-3.63811e-05		207.444	4.79823e-06
	207.383	0.000108067		207.383	-3.9624e-05		207.383	5.33617e-06
	207.322	0.000109215		207.322	-3.19708e-05		207.322	6.61866e-06
	207.261	0.000113775		207.261	-1.98724e-05		207.261	8.32226e-06
	207.2	0.000113331		207.2	-9.84674e-06		207.2	9.72204e-06
	207.14	9.98575e-05		207.14	-2.66873e-06		207.14	9.45351e-06
	207.079	7.90413e-05		207.079	5.16155e-06		207.079	6.43616e-06
	207.018	6.5551e-05		207.018	1.32487e-05		207.018	1.34847e-06
	206.957	6.59569e-05		206.957	1.351e-05		206.957	-3.44293e-06
	206.896	7.3098e-05		206.896	-2.92557e-07		206.896	-5.83028e-06
	206.835	7.8075e-05		206.835	-1.92185e-05		206.835	-5.60134e-06
	206.774	8.0359e-05		206.774	-2.27677e-05		206.774	-4.05883e-06
	206.713	8.25619e-05		206.713	-1.62906e-06		206.713	-2.47719e-06
	206.652	8.21421e-05		206.652	2.75193e-05		206.652	-1.21919e-06
	206.591	7.50637e-05		206.591	3.82175e-05		206.591	-1.19516e-08
	206.53	6.41226e-05		206.53	2.43745e-05		206.53	1.34087e-06
	206.47	5.67298e-05		206.47	5.17097e-06		206.47	2.48665e-06
	206.409	5.56794e-05		206.409	-2.07228e-06		206.409	2.60942e-06
	206.348	5.79394e-05		206.348	-3.09024e-06		206.348	1.1411e-06
	206.287	6.15777e-05		206.287	-1.27386e-05		206.287	-1.46271e-06
	206.226	6.74067e-05		206.226	-2.85898e-05		206.226	-3.85932e-06
	206.165	7.344e-05		206.165	-3.27914e-05		206.165	-4.95159e-06
	206.104	7.47108e-05		206.104	-1.91659e-05		206.104	-4.76389e-06
	206.043	7.13731e-05		206.043	-3.5002e-06		206.043	-4.05575e-06
	205.982	7.12073e-05		205.982	-9.93117e-07		205.982	-3.33224e-06
	205.921	7.96279e-05		205.921	-5.56768e-06		205.921	-2.59379e-06
	205.86	9.0961e-05		205.86	-2.22462e-06		205.86	-1.91817e-06
	205.8	9.44689e-05		205.8	8.07093e-06		205.8	-1.70245e-06
	205.739	8.68926e-05		205.739	9.96855e-06		205.739	-1.95106e-06
	205.678	7.44087e-05		205.678	-1.94899e-06		205.678	-1.56588e-06
	205.617	6.35424e-05		205.617	-1.52817e-05		205.617	1.00491e-06
	205.556	5.55034e-05		205.556	-2.03054e-05		205.556	5.91509e-06
	205.495	5.00887e-05		205.495	-2.5299e-05		205.495	1.0848e-05
	205.434	4.95859e-05		205.434	-4.14417e-05		205.434	1.24678e-05
	205.373	5.46308e-05		205.373	-6.03735e-05		205.373	9.45623e-06
	205.312	5.85449e-05		205.312	-6.0304e-05		205.312	3.94502e-06
	205.251	5.11542e-05		205.251	-3.44637e-05		205.251	-4.32884e-07
	205.19	3.04679e-05		205.19	-2.58995e-06		205.19	-1.74995e-06
	205.13	8.18398e-06		205.13	1.0309e-05		205.13	-7.30476e-07
	205.069	8.54407e-08		205.069	3.3762e-08		205.069	9.77716e-07
	205.008	1.02086e-05		205.008	-1.66191e-05		205.008	2.43396e-06
	204.947	2.67515e-05		204.947	-2.24717e-05		204.947	3.28918e-06
	204.886	3.53138e-05		204.886	-1.43042e-05		204.886	3.30854e-06
	204.825	3.45363e-05		204.825	5.67571e-07		204.825	2.7859e-06
	204.764	3.59294e-05		204.764	1.37682e-05		204.764	2.61546e-06
	204.703	4.87313e-05		204.703	1.98278e-05		204.703	2.98103e-06
	204.642	6.82332e-05		204.642	1.69114e-05		204.642	2.53014e-06
	204.581	8.03826e-05		204.581	8.82274e-06		204.581	2.66236e-08
	204.52	7.57181e-05		204.52	4.04508e-06		204.52	-3.37876e-06
	204.46	5.72203e-05		204.46	7.95004e-06		204.46	-4.84008e-06
	204.399	3.63307e-05		204.399	1.60047e-05		204.399	-3.1518e-06
	204.338	2.34039e-05		204.338	1.82817e-05		204.338	-4.25183e-07
	204.277	2.08936e-05		204.277	1.0832e-05		204.277	1.71423e-07
	204.216	2.3211e-05		204.216	-1.09531e-06		204.216	-2.20962e-06
	204.155	2.26585e-05		204.155	-1.13359e-05		204.155	-5.43695e-06
	204.094	1.65847e-05		204.094	-1.88684e-05		204.094	-6.63571e-06
	204.033	9.05926e-06		204.033	-2.29314e-05		204.033	-4.6455e-06
	203.972	5.47943e-06		203.972	-1.81816e-05		203.972	-7.00403e-07
	203.911	6.70508e-06		203.911	-1.9637e-06		203.911	2.80283e-06
	203.85	9.63179e-06		203.85	1.60403e-05		203.85	4.40124e-06
	203.79	1.23541e-05		203.79	2.02751e-05		203.79	4.71014e-06
	203.729	1.63765e-05		203.729	7.57414e-06		203.729	5.22217e-06
	203.668	2.32541e-05		203.668	-7.85536e-06		203.668	5.9642e-06
	203.607	3.09094e-05		203.607	-1.1446e-05		203.607	5.21053e-06
	203.546	3.51274e-05		203.546	-4.61939e-06		203.546	2.08405e-06
	203.485	3.4914e-05		203.485	9.40136e-07		203.485	-1.46586e-06
	203.424	3.50519e-05		203.424	4.2133e-07		203.424	-2.5161e-06
	203.363	4.14399e-05		203.363	-3.44828e-07		203.363	-7.03042e-07
	203.302	5.32772e-05		203.302	3.60433e-06		203.302	1.39515e-06
	203.241	6.18762e-05		203.241	9.46644e-06		203.241	1.55119e-06
	203.18	5.95542e-05		203.18	1.3149e-05		203.18	3.0938e-07
	203.12	4.84537e-05		203.12	1.59856e-05		203.12	-4.19215e-07
	203.059	3.7226e-05		203.059	2.09611e-05		203.059	-9.04177e-09
	202.998	2.98373e-05		202.998	2.63468e-05		202.998	7.01203e-07
	202.937	2.29872e-05		202.937	2.76008e-05		202.937	1.13494e-06
	202.876	1.58376e-05		202.876	2.37184e-05		202.876	1.45155e-06
	202.815	1.558e-05		202.815	1.79406e-05		202.815	1.38698e-06
	202.754	2.80501e-05		202.754	1.30032e-05		202.754	1.1027e-07
	202.693	4.73333e-05		202.693	8.84054e-06		202.693	-2.11094e-06
	202.632	6.15465e-05		202.632	4.83224e-06		202.632	-3.24961e-06
	202.571	6.64415e-05		202.571	1.60047e-06		202.571	-1.76315e-06
	202.51	6.61594e-05		202.51	-1.39885e-07		202.51	9.69947e-07
	202.45	6.2794e-05		202.45	-9.22084e-07		202.45	1.87809e-06
	202.389	5.51056e-05		202.389	-1.8986e-06		202.389	8.7462e-08
	202.328	4.82689e-05		202.328	-3.29635e-06		202.328	-1.7028e-06
	202.267	5.31646e-05		202.267	-3.49355e-06		202.267	-5.32947e-07
	202.206	6.9856e-05		202.206	4.4977e-07		202.206	3.08837e-06
	202.145	8.12149e-05		202.145	1.02876e-05		202.145	5.97804e-06
	202.084	7.25401e-05		202.084	2.36965e-05		202.084	6.27743e-06
	202.023	5.18804e-05		202.023	3.48403e-05		202.023	5.14082e-06
	201.962	4.073e-05		201.962	3.92779e-05		201.962	4.34343e-06
	201.901	4.802e-05		201.901	3.81342e-05		201.901	3.788e-06
	201.84	6.41772e-05		201.84	3.65963e-05		201.84	2.24342e-06
	201.78	7.89062e-05		201.78	3.87747e-05		201.78	-5.0393e-07
	201.719	9.12635e-05		201.719	4.46559e-05		201.719	-3.31928e-06
	201.658	9.93724e-05		201.658	5.08909e-05		201.658	-4.94984e-06
	201.597	9.42593e-05		201.597	5.32565e-05		201.597	-4.71532e-06
	201.536	7.3456e-05		201.536	4.96336e-05		201.536	-2.65221e-06
	201.475	5.17421e-05		201.475	4.27265e-05		201.475	-5.17283e-08
	201.414	4.65437e-05		201.414	3.90302e-05		201.414	8.04938e-07
	201.353	5.63524e-05		201.353	4.22797e-05		201.353	-1.03078e-06
	201.292	6.41331e-05		201.292	4.77649e-05		201.292	-3.32841e-06
	201.231	6.03504e-05		201.231	4.61455e-05		201.231	-2.7944e-06
	201.17	5.19853e-05		201.17	3.43002e-05		201.17	7.39933e-07
	201.11	4.83462e-05		201.11	2.00169e-05		201.11	3.83371e-06
	201.049	4.91619e-05		201.049	1.37573e-05		201.049	3.69792e-06
	200.988	5.07976e-05		200.988	1.73491e-05		200.988	1.40122e-06
	200.927	5.43126e-05		200.927	2.36206e-05		200.927	-1.43953e-07
	200.866	5.99294e-05		200.866	2.67203e-05		200.866	-4.8749e-08
	200.805	6.07364e-05		200.805	2.92751e-05		200.805	6.94181e-08
	200.744	5.16627e-05		200.744	3.72824e-05		200.744	-1.38262e-06
	200.683	4.13719e-05		200.683	4.99453e-05		200.683	-4.32572e-06
	200.622	4.49295e-05		200.622	5.83669e-05		200.622	-7.34723e-06
	200.561	6.39271e-05		200.561	5.55624e-05		200.561	-8.52156e-06
	200.5	8.2461e-05		200.5	4.51237e-05		200.5	-6.56883e-06
	200.44	8.57483e-05		200.44	3.69642e-05		200.44	-2.58466e-06
	200.379	7.59985e-05		200.379	3.5496e-05		200.379	3.90105e-08
	200.318	6.60285e-05		200.318	3.59172e-05		200.318	-8.02412e-07
	200.257	6.32539e-05		200.257	3.2834e-05		200.257	-2.80288e-06
	200.196	6.5735e-05		200.196	2.78795e-05		200.196	-1.8526e-06
	200.135	6.95411e-05		200.135	2.56064e-05		200.135	2.1568e-06
	200.074	7.22342e-05		200.074	2.60156e-05		200.074	4.70103e-06
	200.013	7.02133e-05		200.013	2.69117e-05		200.013	2.84064e-06
	199.952	6.04404e-05		199.952	3.10691e-05		199.952	-4.22998e-07
	199.891	4.69595e-05		199.891	4.28e-05		199.891	-2.36043e-07
	199.83	3.98097e-05		199.83	5.65807e-05		199.83	3.2681e-06
	199.77	4.38024e-05		199.77	5.83125e-05		199.77	5.18582e-06
	199.709	5.23001e-05		199.709	4.33339e-05		199.709	2.734e-06
	199.648	5.59576e-05		199.648	2.609e-05		199.648	-9.02841e-07
	199.587	5.43411e-05		199.587	2.35428e-05		199.587	-8.50343e-07
	199.526	5.39708e-05		199.526	3.29286e-05		199.526	3.05544e-06
	199.465	5.7022e-05		199.465	3.55633e-05		199.465	5.97087e-06
	199.404	5.85361e-05		199.404	2.17707e-05		199.404	3.87618e-06
	199.343	5.58291e-05		199.343	2.11388e-06		199.343	-1.61252e-06
	199.282	5.46055e-05		199.282	-7.99794e-06		199.282	-4.88948e-06
	199.221	6.16663e-05		199.221	-5.22544e-06		199.221	-2.55471e-06
	199.16	7.4788e-05		199.16	4.68124e-06		199.16	2.71723e-06
	199.1	8.45539e-05		199.1	1.76138e-05		199.1	5.19231e-06
	199.039	8.55471e-05		199.039	3.0602e-05		199.039	2.82915e-06
	198.978	8.19872e-05		198.978	3.67376e-05		198.978	-2.86086e-07
	198.917	8.18209e-05		198.917	3.10593e-05		198.917	8.52711e-07
	198.856	8.8e-05		198.856	1.98366e-05		198.856	5.78223e-06
	198.795	9.64825e-05		198.795	1.48263e-05		198.795	9.3969e-06
	198.734	0.000100777		198.734	1.82166e-05		198.734	8.78909e-06
	198.673	9.7364e-05		198.673	2.16632e-05		198.673	6.67563e-06
	198.612	8.80332e-05		198.612	2.08518e-05		198.612	7.07536e-06
	198.551	7.78927e-05		198.551	2.12806e-05		198.551	9.94826e-06
	198.49	7.04635e-05		198.49	2.62596e-05		198.49	1.22474e-05
	198.43	6.48247e-05		198.43	2.91922e-05		198.43	1.27758e-05
	198.369	5.86615e-05		198.369	2.50912e-05		198.369	1.31068e-05
	198.308	5.29339e-05		198.308	2.19152e-05		198.308	1.387e-05
	198.247	5.01884e-05		198.247	3.0133e-05		198.247	1.30538e-05
	198.186	4.83476e-05		198.186	4.5191e-05		198.186	9.22376e-06
	198.125	4.15197e-05		198.125	5.18972e-05		198.125	4.46267e-06
	198.064	3.02869e-05		198.064	4.60306e-05		198.064	2.36441e-06
	198.003	2.64545e-05		198.003	4.05156e-05		198.003	4.07184e-06
	197.942	4.08849e-05		197.942	4.6981e-05		197.942	7.80343e-06
	197.881	6.79524e-05		197.881	6.08435e-05		197.881	1.15394e-05
	197.82	8.93474e-05		197.82	7.04158e-05		197.82	1.4377e-05
	197.76	9.4833e-05		197.76	7.29945e-05		197.76	1.54396e-05
	197.699	9.24912e-05		197.699	7.40265e-05		197.699	1.35256e-05
	197.638	9.4758e-05		197.638	7.57152e-05		197.638	8.82531e-06
	197.577	0.000100906		197.577	7.58543e-05		197.577	3.78872e-06
	197.516	0.000100846		197.516	7.54756e-05		197.516	1.0134e-06
	197.455	9.29521e-05		197.455	7.7652e-05		197.455	6.22404e-07
	197.394	8.83923e-05		197.394	7.83634e-05		197.394	6.55253e-07
	197.333	9.56309e-05		197.333	6.89005e-05		197.333	-1.16963e-07
	197.272	0.000108201		197.272	5.13128e-05		197.272	-6.7847e-07
	197.211	0.000113129		197.211	4.19578e-05		197.211	7.51864e-07
	197.15	0.000107178		197.15	5.14371e-05		197.15	4.40521e-06
	197.09	9.85212e-05		197.09	6.69903e-05		197.09	8.5142e-06
	197.029	9.40027e-05		197.029	6.56688e-05		197.029	1.08216e-05
	196.968	9.16057e-05		196.968	4.39019e-05		196.968	1.02383e-05
	196.907	8.76514e-05		196.907	2.30458e-05		196.907	7.39936e-06
	196.846	8.61643e-05		196.846	2.21007e-05		196.846	4.17453e-06
	196.785	9.56548e-05		196.785	3.43208e-05		196.785	2.58471e-06
	196.724	0.000117201		196.724	3.86047e-05		196.724	3.51518e-06
	196.663	0.000140126		196.663	2.81998e-05		196.663	5.96624e-06
	196.602	0.000151612		196.602	1.74246e-05		196.602	7.72507e-06
	196.541	0.000148734		196.541	2.03044e-05		196.541	7.26776e-06
	196.48	0.000138991		196.48	3.30832e-05		196.48	5.17505e-06
	196.42	0.000130449		196.42	4.28666e-05		196.42	3.47075e-06
	196.359	0.000124541		196.359	4.60858e-05		196.359	3.47918e-06
	196.298	0.000118543		196.298	4.99947e-05		196.298	4.54399e-06
	196.237	0.000111331		196.237	5.86004e-05		196.237	4.91759e-06
	196.176	0.000104154		196.176	6.59803e-05		196.176	3.58639e-06
	196.115	9.79734e-05		196.115	6.53167e-05		196.115	1.04376e-06
	196.054	9.31746e-05		196.054	5.79251e-05		196.054	-1.325e-06
	195.993	9.08614e-05		195.993	4.95489e-05		195.993	-2.22191e-06
	195.932	9.15299e-05		195.932	4.2358e-05		195.932	-1.20988e-06
	195.871	9.33127e-05		195.871	3.56511e-05		195.871	7.69687e-07
	195.81	9.46715e-05		195.81	3.18478e-05		195.81	1.79166e-06
	195.75	9.76223e-05		195.75	3.58319e-05		195.75	7.09084e-07
	195.689	0.000103594		195.689	4.79753e-05		195.689	-1.32798e-06
	195.628	0.000106626		195.628	6.23495e-05		195.628	-1.94991e-06
	195.567	9.78122e-05		195.567	7.33543e-05		195.567	-4.87716e-07
	195.506	7.95595e-05		195.506	8.07768e-05		195.506	1.12249e-06
	195.445	6.85663e-05		195.445	8.65512e-05		195.445	1.04088e-06
	195.384	7.79792e-05		195.384	8.97254e-05		195.384	2.12848e-07
	195.323	0.000100542		195.323	8.77177e-05		195.323	1.12704e-06
	195.262	0.000116975		195.262	8.08995e-05		195.262	4.3217e-06
	195.201	0.000118886		195.201	7.27951e-05		195.201	7.55239e-06
	195.14	0.000114774		195.14	6.62709e-05		195.14	8.55319e-06
	195.08	0.000113474		195.08	6.22196e-05		195.08	7.37679e-06
	195.019	0.000111859		195.019	6.18201e-05		195.019	5.65888e-06
	194.958	0.000103641		194.958	6.70349e-05		194.958	4.78117e-06
	194.897	9.24992e-05		194.897	7.77195e-05		194.897	5.35389e-06
	194.836	8.8965e-05		194.836	9.04488e-05		194.836	7.2586e-06
	194.775	9.79929e-05		194.775	0.000101765		194.775	9.0863e-06
	194.714	0.000115874		194.714	0.000110971		194.714	8.46993e-06
	194.653	0.000136288		194.653	0.000118003		194.653	4.54197e-06
	194.592	0.000152514		194.592	0.000120228		194.592	-1.33666e-07
	194.531	0.000155954		194.531	0.000114535		194.531	-1.50122e-06
	194.47	0.000141452		194.47	0.000102863		194.47	1.78101e-06
	194.41	0.000115993		194.41	9.28952e-05		194.41	6.96998e-06
	194.349	9.54689e-05		194.349	9.16e-05		194.349	1.02734e-05
	194.288	8.96372e-05		194.288	9.92085e-05		194.288	1.03235e-05
	194.227	9.46878e-05		194.227	0.00011043		194.227	8.31315e-06
	194.166	0.000102568		194.166	0.000119664		194.166	5.81282e-06
	194.105	0.000111598		194.105	0.000123063		194.105	3.54771e-06
	194.044	0.000123416		194.044	0.000117632		194.044	1.97966e-06
	193.983	0.00013464		193.983	0.000102918		193.983	1.90043e-06
	193.922	0.000138887		193.922	8.45353e-05		193.922	3.76399e-06
	193.861	0.000135804		193.861	7.17329e-05		193.861	6.60496e-06
	193.8	0.000131735		193.8	6.78797e-05		193.8	8.23718e-06
	193.74	0.000130755		193.74	6.56888e-05		193.74	7.1691e-06
	193.679	0.000130359		193.679	5.64104e-05		193.679	4.47367e-06
	193.618	0.000127982		193.618	4.33041e-05		193.618	3.13254e-06
	193.557	0.000127295		193.557	4.07445e-05		193.557	4.89577e-06
	193.496	0.000134089		193.496	5.74951e-05		193.496	8.17495e-06
	193.435	0.000147364		193.435	8.46185e-05		193.435	9.8598e-06
	193.374	0.000157717		193.374	0.000104018		193.374	8.9078e-06
	193.313	0.000155435		193.313	0.000107314		193.313	6.96231e-06
	193.252	0.00014003		193.252	0.000102145		193.252	5.48831e-06
	193.191	0.000122277		193.191	0.000100284		193.191	3.99057e-06
	193.13	0.000116148		193.13	0.000104302		193.13	1.87285e-06
	193.07	0.000126232		193.07	0.000107746		193.07	4.75868e-07
	193.009	0.000142098		193.009	0.000104719		193.009	1.52903e-06
	192.948	0.000147288		192.948	9.57937e-05		192.948	4.25417e-06
	192.887	0.000135601		192.887	8.62416e-05		192.887	5.85761e-06
	192.826	0.000116985		192.826	8.18229e-05		192.826	4.97063e-06
	192.765	0.000106054		192.765	8.56731e-05		192.765	3.06831e-06
	192.704	0.000107291		192.704	9.60498e-05		192.704	2.11416e-06
	192.643	0.000114259		192.643	0.000106809		192.643	2.19736e-06
	192.582	0.000120652		192.582	0.000112812		192.582	2.20924e-06
	192.521	0.000126584		192.521	0.000115354		192.521	1.67051e-06
	192.46	0.00013386		192.46	0.000119525		192.46	8.19364e-07
	192.4	0.000141174		192.4	0.000125773		192.4	-3.25476e-07
	192.339	0.000147575		192.339	0.000128211		192.339	-1.69799e-06
	192.278	0.000156292		192.278	0.000123713		192.278	-2.21858e-06
	192.217	0.000169276		192.217	0.000118438		192.217	-3.45844e-07
	192.156	0.000179475		192.156	0.000119961		192.156	4.01462e-06
	192.095	0.000175431		192.095	0.000125115		192.095	8.86119e-06
	192.034	0.000156285		192.034	0.000122793		192.034	1.18543e-05
	191.973	0.000137544		191.973	0.000110004		191.973	1.24659e-05
	191.912	0.000136728		191.912	9.81308e-05		191.912	1.20883e-05
	191.851	0.000153991		191.851	9.88113e-05		191.851	1.22013e-05
	191.79	0.000171155		191.79	0.000108834		191.79	1.27892e-05
	191.73	0.000171104		191.73	0.000115665		191.73	1.26754e-05
	191.669	0.000155158		191.669	0.000115074		191.669	1.12498e-05
	191.608	0.000139018		191.608	0.000115162		191.608	9.54343e-06
	191.547	0.000133757		191.547	0.000122544		191.547	9.31453e-06
	191.486	0.000134926		191.486	0.000132929		191.486	1.10828e-05
	191.425	0.000131203		191.425	0.00013958		191.425	1.33287e-05
	191.364	0.000119842		191.364	0.00014466		191.364	1.37896e-05
	191.303	0.000109551		191.303	0.000155245		191.303	1.15067e-05
	191.242	0.00010911		191.242	0.000170978		191.242	7.68485e-06
	191.181	0.000117819		191.181	0.000183095		191.181	4.76984e-06
	191.12	0.000128891		191.12	0.000185992		191.12	4.57292e-06
	191.06	0.000138271		191.06	0.000183539		191.06	6.82985e-06
	190.999	0.000146022		190.999	0.000181823		190.999	9.44429e-06
	190.938	0.000151128		190.938	0.000180682		190.938	1.0499e-05
	190.877	0.000150174		190.877	0.000176262		190.877	1.01467e-05
	190.816	0.000141679		190.816	0.000169024		190.816	1.01327e-05
	190.755	0.000127527		190.755	0.000164816		190.755	1.14576e-05
	190.694	0.000109528		190.694	0.000168271		190.694	1.32916e-05
	190.633	8.96438e-05		190.633	0.000177752		190.633	1.45108e-05
	190.572	7.53889e-05		190.572	0.000186813		190.572	1.52618e-05
	190.511	7.80197e-05		190.511	0.00018902		190.511	1.60267e-05
	190.45	9.87006e-05		190.45	0.000182017		190.45	1.59786e-05
	190.389	0.00012053		190.389	0.000168929		190.389	1.39175e-05
	190.329	0.00012337		190.329	0.000155727		190.329	1.07908e-05
	190.268	0.000106977		190.268	0.000145635		190.268	9.51404e-06
	190.207	9.14496e-05		190.207	0.000136516		190.207	1.14689e-05
	190.146	9.24443e-05		190.146	0.000125492		190.146	1.44544e-05
	190.085	0.00010378		190.085	0.000115425		190.085	1.53132e-05
	190.024	0.000109558		190.024	0.000113611		190.024	1.38286e-05
	189.963	0.000106351		189.963	0.000123016		189.963	1.26761e-05
	189.902	0.00010435		189.902	0.000137362		189.902	1.38347e-05
	189.841	0.000109311		189.841	0.000146971		189.841	1.64397e-05
	189.78	0.0001135		189.78	0.000148104		189.78	1.83603e-05
	189.72	0.000107213		189.72	0.000144772		189.72	1.86694e-05
	189.659	9.24626e-05		189.659	0.000142757		189.659	1.7981e-05
	189.598	8.08472e-05		189.598	0.000144461		189.598	1.724e-05
	189.537	8.1229e-05		189.537	0.000149136		189.537	1.6895e-05
	189.476	9.27616e-05		189.476	0.000155033		189.476	1.66598e-05
	189.415	0.000107262		189.415	0.000159844		189.415	1.5455e-05
	189.354	0.000115318		189.354	0.000160766		189.354	1.23115e-05
	189.293	0.00011264		189.293	0.000156132		189.293	8.3201e-06
	189.232	0.000104359		189.232	0.000147179		189.232	6.97389e-06
	189.171	0.000101681		189.171	0.00013771		189.171	1.07707e-05
	189.11	0.000110213		189.11	0.000131928		189.11	1.72356e-05
	189.049	0.000121819		189.049	0.000131849		189.049	2.02724e-05
	188.989	0.000122025		188.989	0.000135242		188.989	1.68806e-05
	188.928	0.000106391		188.928	0.000136031		188.928	1.1242e-05
	188.867	8.60523e-05		188.867	0.000129223		188.867	1.0045e-05
	188.806	7.53297e-05		188.806	0.000117277		188.806	1.4224e-05
	188.745	7.70955e-05		188.745	0.000109733		188.745	1.79482e-05
	188.684	8.32596e-05		188.684	0.00011343		188.684	1.65688e-05
	188.623	8.67839e-05		188.623	0.000123446		188.623	1.29253e-05
	188.562	8.78754e-05		188.562	0.000127078		188.562	1.3358e-05
	188.501	8.85173e-05		188.501	0.000117852		188.501	1.89276e-05
	188.44	8.72693e-05		188.44	0.000102646		188.44	2.38834e-05
	188.379	8.34484e-05		188.379	9.29545e-05		188.379	2.3095e-05
	188.319	8.20303e-05		188.319	9.18201e-05		188.319	1.79304e-05
	188.258	8.7573e-05		188.258	9.3065e-05		188.258	1.31898e-05
	188.197	9.42942e-05		188.197	9.20799e-05		188.197	1.06643e-05
	188.136	9.0232e-05		188.136	9.22379e-05		188.136	8.5209e-06
	188.075	7.43648e-05		188.075	9.855e-05		188.075	5.98037e-06
	188.014	6.22237e-05		188.014	0.000108346		188.014	5.28494e-06
	187.953	6.72783e-05		187.953	0.000111958		187.953	8.2332e-06
	187.892	8.12989e-05		187.892	0.00010219		187.892	1.30897e-05
	187.831	8.34507e-05		187.831	8.08037e-05		187.831	1.64767e-05
	187.77	6.89463e-05		187.77	5.59658e-05		187.77	1.71123e-05
	187.709	5.74914e-05		187.709	3.57009e-05		187.709	1.62741e-05
	187.649	6.75002e-05		187.649	2.42452e-05		187.649	1.54017e-05
	187.588	9.04722e-05		187.588	2.21405e-05		187.588	1.47917e-05
	187.527	0.000100845		187.527	2.73088e-05		187.527	1.44018e-05
	187.466	8.76385e-05		187.466	3.60075e-05		187.466	1.44739e-05
	187.405	6.5619e-05		187.405	4.42515e-05		187.405	1.50417e-05
	187.344	5.44285e-05		187.344	4.95684e-05		187.344	1.57944e-05
	187.283	5.68493e-05		187.283	5.21148e-05		187.283	1.68027e-05
	187.222	6.25727e-05		187.222	5.43236e-05		187.222	1.86251e-05
	187.161	6.54925e-05		187.161	5.85677e-05		187.161	2.12655e-05
	187.1	6.8463e-05		187.1	6.37653e-05		187.1	2.36223e-05
	187.039	7.33951e-05		187.039	6.46283e-05		187.039	2.44845e-05
	186.979	7.5197e-05		186.979	5.66822e-05		186.979	2.37411e-05
	186.918	6.80066e-05		186.918	4.32026e-05		186.918	2.22658e-05
	186.857	5.30496e-05		186.857	3.46466e-05		186.857	2.09949e-05
	186.796	3.77419e-05		186.796	3.79554e-05		186.796	2.04973e-05
	186.735	2.92423e-05		186.735	4.71948e-05		186.735	2.10093e-05
	186.674	3.03887e-05		186.674	4.86846e-05		186.674	2.22845e-05
	186.613	3.94404e-05		186.613	3.65272e-05		186.613	2.36518e-05
	186.552	5.11362e-05		186.552	1.95975e-05		186.552	2.48523e-05
	186.491	5.91475e-05		186.491	1.06883e-05		186.491	2.66312e-05
	186.43	6.04902e-05		186.43	1.1638e-05		186.43	2.96536e-05
	186.369	5.83239e-05		186.369	1.32218e-05		186.369	3.27452e-05
	186.309	5.88639e-05		186.309	8.33168e-06		186.309	3.32927e-05
	186.248	6.46108e-05		186.248	2.75064e-07		186.248	3.02266e-05
	186.187	7.1515e-05		186.187	-2.70939e-06		186.187	2.60319e-05
	186.126	7.35897e-05		186.126	3.39792e-06		186.126	2.46342e-05
	186.065	6.92345e-05		186.065	1.66862e-05		186.065	2.71485e-05
	186.004	6.14565e-05		186.004	3.23137e-05		186.004	3.06344e-05
	185.943	5.26859e-05		185.943	4.36399e-05		185.943	3.15165e-05
	185.882	4.23853e-05		185.882	4.42865e-05		185.882	2.95067e-05
	185.821	3.09378e-05		185.821	3.49588e-05		185.821	2.73944e-05
	185.76	2.28301e-05		185.76	2.66439e-05		185.76	2.74636e-05
	185.699	2.24364e-05		185.699	3.0225e-05		185.699	2.92425e-05
	185.639	2.77923e-05		185.639	4.18248e-05		185.639	3.08517e-05
	185.578	3.27062e-05		185.578	4.50032e-05		185.578	3.13482e-05
	185.517	3.53868e-05		185.517	3.10555e-05		185.517	3.09237e-05
	185.456	4.04028e-05		185.456	1.17279e-05		185.456	2.95893e-05
	185.395	5.00798e-05		185.395	6.08031e-06		185.395	2.70491e-05
	185.334	5.8868e-05		185.334	1.79468e-05		185.334	2.40361e-05
	185.273	6.09753e-05		185.273	3.31201e-05		185.273	2.26441e-05
	185.212	5.98661e-05		185.212	3.77781e-05		185.212	2.4478e-05
	185.151	6.27036e-05		185.151	3.23185e-05		185.151	2.87741e-05
	185.09	6.60562e-05		185.09	2.54032e-05		185.09	3.29792e-05
	185.029	5.64681e-05		185.029	2.17137e-05		185.029	3.51385e-05
	184.969	2.9966e-05		184.969	2.08354e-05		184.969	3.52628e-05
	184.908	3.77126e-06		184.908	2.34973e-05		184.908	3.44119e-05
	184.847	-2.87716e-07		184.847	3.15393e-05		184.847	3.31209e-05
	184.786	1.81628e-05		184.786	4.21672e-05		184.786	3.12558e-05
	184.725	3.75337e-05		184.725	4.82418e-05		184.725	2.92367e-05
	184.664	4.10067e-05		184.664	4.60104e-05		184.664	2.87336e-05
	184.603	3.51173e-05		184.603	3.88257e-05		184.603	3.15411e-05
	184.542	3.69677e-05		184.542	3.17618e-05		184.542	3.75475e-05
	184.481	5.04098e-05		184.481	2.60204e-05		184.481	4.40647e-05
	184.42	6.38343e-05		184.42	2.04711e-05		184.42	4.76775e-05
	184.359	6.81765e-05		184.359	1.51117e-05		184.359	4.71293e-05
	184.299	6.61713e-05		184.299	9.95584e-06		184.299	4.43836e-05
	184.238	6.216e-05		184.238	3.52804e-06		184.238	4.26742e-05
	184.177	5.3605e-05		184.177	-3.29553e-06		184.177	4.34722e-05
	184.116	3.99248e-05		184.116	-4.00312e-06		184.116	4.53773e-05
	184.055	3.21196e-05		184.055	7.37127e-06		184.055	4.58096e-05
	183.994	4.22326e-05		183.994	2.65419e-05		183.994	4.35786e-05
	183.933	6.46561e-05		183.933	4.09771e-05		183.933	3.99297e-05
	183.872	7.89824e-05		183.872	4.37477e-05		183.872	3.74462e-05
	183.811	7.47744e-05		183.811	4.0576e-05		183.811	3.79807e-05
	183.75	6.46952e-05		183.75	3.98343e-05		183.75	4.12342e-05
	183.689	6.68124e-05		183.689	4.054e-05		183.689	4.49845e-05
	183.629	8.02746e-05		183.629	3.6487e-05		183.629	4.68493e-05
	183.568	8.74363e-05		183.568	2.91728e-05		183.568	4.62076e-05
	183.507	7.79412e-05		183.507	2.75984e-05		183.507	4.4513e-05
	183.446	6.16217e-05		183.446	3.35579e-05		183.446	4.36166e-05
	183.385	5.55156e-05		183.385	3.5483e-05		183.385	4.38576e-05
	183.324	6.46846e-05		183.324	2.288e-05		183.324	4.40361e-05
	183.263	7.95733e-05		183.263	2.02703e-06		183.263	4.31961e-05
	183.202	8.80725e-05		183.202	-1.01149e-05		183.202	4.19571e-05
	183.141	8.593e-05		183.141	-6.06785e-06		183.141	4.17786e-05
	183.08	7.7424e-05		183.08	5.37125e-06		183.08	4.32307e-05
	183.019	6.9886e-05		183.019	1.32941e-05		183.019	4.5542e-05
	182.959	6.77143e-05		182.959	1.82736e-05		182.959	4.78416e-05
	182.898	6.97994e-05		182.898	2.73978e-05		182.898	5.02047e-05
	182.837	7.24241e-05		182.837	4.08542e-05		182.837	5.30305e-05
	182.776	7.42937e-05		182.776	5.07695e-05		182.776	5.57729e-05
	182.715	7.66577e-05		182.715	5.32255e-05		182.715	5.70404e-05
	182.654	7.8433e-05		182.654	5.51401e-05		182.654	5.61839e-05
	182.593	7.54236e-05		182.593	6.55239e-05		182.593	5.43822e-05
	182.532	6.71843e-05		182.532	8.22719e-05		182.532	5.37963e-05
	182.471	6.08402e-05		182.471	9.14673e-05		182.471	5.56659e-05
	182.41	6.28426e-05		182.41	8.06074e-05		182.41	5.92173e-05
	182.349	6.86583e-05		182.349	5.13459e-05		182.349	6.21512e-05
	182.289	6.69804e-05		182.289	1.90691e-05		182.289	6.21479e-05
	182.228	5.50764e-05		182.228	9.58467e-07		182.228	5.84567e-05
	182.167	4.39031e-05		182.167	4.04186e-06		182.167	5.26041e-05
	182.106	4.45949e-05		182.106	2.19749e-05		182.106	4.74242e-05
	182.045	5.43702e-05		182.045	4.06655e-05		182.045	4.48746e-05
	181.984	6.08253e-05		181.984	4.78549e-05		181.984	4.47185e-05
	181.923	5.77296e-05		181.923	4.12394e-05		181.923	4.55875e-05
	181.862	5.0646e-05		181.862	2.99335e-05		181.862	4.70312e-05
	181.801	4.68333e-05		181.801	2.65642e-05		181.801	4.97449e-05
	181.74	4.55869e-05		181.74	3.52451e-05		181.74	5.37433e-05
	181.679	4.19849e-05		181.679	4.74285e-05		181.679	5.73815e-05
	181.619	3.65053e-05		181.619	5.13887e-05		181.619	5.89897e-05
	181.558	3.56212e-05		181.558	4.52828e-05		181.558	5.89085e-05
	181.497	4.28207e-05		181.497	3.84326e-05		181.497	5.88982e-05
	181.436	5.32743e-05		181.436	3.97552e-05		181.436	5.96857e-05
	181.375	5.95473e-05		181.375	4.79319e-05		181.375	6.01232e-05
	181.314	6.00615e-05		181.314	5.42344e-05		181.314	5.89906e-05
	181.253	5.89778e-05		181.253	5.25947e-05		181.253	5.66539e-05
	181.192	5.91565e-05		181.192	4.49504e-05		181.192	5.43504e-05
	181.131	5.93085e-05		181.131	3.81031e-05		181.131	5.26189e-05
	181.07	5.87175e-05		181.07	3.68941e-05		181.07	5.13561e-05
	181.009	6.04056e-05		181.009	3.95748e-05		181.009	5.09069e-05
	180.949	6.62876e-05		180.949	3.95966e-05		180.949	5.17561e-05
	180.888	7.20077e-05		180.888	3.41526e-05		180.888	5.29474e-05
	180.827	7.16049e-05		180.827	3.07923e-05		180.827	5.21362e-05
	180.766	6.6883e-05		180.766	4.02383e-05		180.766	4.825e-05
	180.705	6.67865e-05		180.705	5.95006e-05		180.705	4.34951e-05
	180.644	7.54781e-05		180.644	6.83076e-05		180.644	4.15069e-05
	180.583	8.55725e-05		180.583	5.06834e-05		180.583	4.34584e-05
	180.522	8.69956e-05		180.522	1.79788e-05		180.522	4.69947e-05
	180.461	7.94262e-05		180.461	5.46966e-07		180.461	4.93239e-05
	180.4	7.09346e-05		180.4	1.42881e-05		180.4	5.03613e-05
	180.339	6.57224e-05		180.339	4.43207e-05		180.339	5.19814e-05
	180.279	5.93306e-05		180.279	6.64457e-05		180.279	5.4792e-05
	180.218	4.7657e-05		180.218	7.57423e-05		180.218	5.68818e-05
	180.157	3.56915e-05		180.157	8.45751e-05		180.157	5.59385e-05
	180.096	3.31214e-05		180.096	9.8541e-05		180.096	5.17867e-05
	180.035	4.30172e-05		180.035	0.000108476		180.035	4.64663e-05
	179.974	5.82761e-05		179.974	0.000107716		179.974	4.23094e-05
	179.913	6.89566e-05		179.913	0.000104309		179.913	4.02185e-05
	179.852	7.08976e-05		179.852	0.000108116		179.852	3.93231e-05
	179.791	6.7448e-05		179.791	0.000113471		179.791	3.79176e-05
	179.73	6.50878e-05		179.73	0.000105163		179.73	3.50656e-05
	179.669	6.80249e-05		179.669	7.99461e-05		179.669	3.16365e-05
	179.609	7.564e-05		179.609	5.28794e-05		179.609	2.95028e-05
	179.548	8.4162e-05		179.548	3.99498e-05		179.548	2.9503e-05
	179.487	9.07647e-05		179.487	4.07391e-05		179.487	3.06253e-05
	179.426	9.56298e-05		179.426	4.24068e-05		179.426	3.14639e-05
	179.365	9.97271e-05		179.365	3.72363e-05		179.365	3.18143e-05
	179.304	0.000101845		179.304	3.14032e-05		179.304	3.21917e-05
	179.243	9.94158e-05		179.243	3.67355e-05		179.243	3.23579e-05
	179.182	9.17511e-05		179.182	5.68902e-05		179.182	3.13647e-05
	179.121	8.0702e-05		179.121	8.24854e-05		179.121	2.89739e-05
	179.06	6.83109e-05		179.06	9.88784e-05		179.06	2.61874e-05
	178.999	5.58777e-05		178.999	9.90645e-05		178.999	2.43376e-05
	178.939	4.56067e-05		178.939	9.01177e-05		178.939	2.43047e-05
	178.878	4.04879e-05		178.878	8.64571e-05		178.878	2.63626e-05
	178.817	4.06412e-05		178.817	9.52485e-05		178.817	2.96898e-05
	178.756	4.15838e-05		178.756	0.000108782		178.756	3.20301e-05
	178.695	3.91737e-05		178.695	0.000113116		178.695	3.12526e-05
	178.634	3.6369e-05		178.634	0.00010394		178.634	2.78815e-05
	178.573	4.21853e-05		178.573	9.07927e-05		178.573	2.49564e-05
	178.512	6.17602e-05		178.512	8.44235e-05		178.512	2.45398e-05
	178.451	8.83068e-05		178.451	8.39868e-05		178.451	2.53201e-05
	178.39	0.000107356		178.39	8.12882e-05		178.39	2.47028e-05
	178.329	0.000110047		178.329	7.55732e-05		178.329	2.24161e-05
	178.269	0.000101001		178.269	7.66033e-05		178.269	2.06175e-05
	178.208	9.16737e-05		178.208	8.99748e-05		178.208	2.07646e-05
	178.147	8.70974e-05		178.147	0.00010555		178.147	2.18263e-05
	178.086	8.22192e-05		178.086	0.000107809		178.086	2.18116e-05
	178.025	7.19916e-05		178.025	9.60231e-05		178.025	2.00889e-05
[truncated: 4,574 more rows]

## Sheet: Fig3a
Nyquist plots of H3PO4@ CTF-1
		100℃		110℃		120℃		130℃		140℃		150℃
	Z'(Ω)	-Z'‘(Ω)	Z'(Ω)	-Z'‘(Ω)	Z'(Ω)	-Z'‘(Ω)	Z'(Ω)	-Z'‘(Ω)	Z'(Ω)	-Z'‘(Ω)	Z'(Ω)	-Z'‘(Ω)
	15.47	-5.264	14.73	-5.373	9.867	-6.13	8.719	-6.287	8.584	-6.323	8.341	-6.358
	15.19	-4.35	14.48	-4.448	9.534	-5.097	8.359	-5.256	8.207	-5.279	7.966	-5.312
	15.05	-3.605	14.38	-3.696	9.3	-4.238	8.073	-4.375	7.935	-4.407	7.687	-4.431
	14.93	-2.957	14.26	-3.027	9.128	-3.49	7.869	-3.621	7.717	-3.646	7.475	-3.667
	14.91	-2.393	14.23	-2.45	9.058	-2.851	7.734	-2.971	7.582	-2.997	7.34	-3.016
	14.93	-1.9	14.24	-1.947	9.072	-2.302	7.66	-2.421	7.502	-2.445	7.263	-2.463
	14.99	-1.489	14.29	-1.532	10.2	-1.787	7.623	-1.961	7.465	-1.988	7.227	-2.004
	15.06	-1.149	14.34	-1.19	12	-1.318	7.606	-1.578	7.446	-1.609	7.209	-1.624
	15.12	-0.8694	14.39	-0.9092	13.16	-0.9588	7.598	-1.258	7.438	-1.293	7.201	-1.306
	15.17	-0.633	14.43	-0.672	13.7	-0.686	7.597	-0.9854	7.435	-1.025	7.199	-1.038
	15.21	-0.4313	14.46	-0.4701	13.76	-0.4799	7.6	-0.7522	7.436	-0.7968	7.2	-0.8095
	15.23	-0.2542	14.49	-0.2936	13.68	-0.3073	7.607	-0.5496	7.44	-0.6003	7.205	-0.6132
	15.26	-0.1066	14.52	-0.1473	13.6	-0.1641	7.618	-0.3769	7.447	-0.4344	7.211	-0.4477
	15.29	0.02233	14.55	-0.0207	13.61	-0.03585	7.632	-0.2259	7.456	-0.2909	7.22	-0.305
	15.32	0.1505	14.58	0.1034	13.67	0.09179	7.65	-0.08404	7.469	-0.1578	7.232	-0.1731
	15.35	0.2602	14.62	0.2086	13.74	0.2018	7.673	0.0436	7.485	-0.04004	7.247	-0.0563
	15.39	0.3835	14.65	0.3252	13.8	0.3214	7.696	0.1738	7.5	0.07919	7.261	0.06115
	15.42	0.537	14.68	0.4687	13.84	0.4653	7.719	0.3157	7.514	0.2092	7.274	0.1882
	15.46	0.6958	14.72	0.6159	13.88	0.6123	7.746	0.4606	7.531	0.3412	7.289	0.3168
	15.51	0.8613	14.76	0.7682	13.92	0.7646	7.778	0.6115	7.551	0.4784	7.308	0.45
	15.56	1.033	14.81	0.9251	13.97	0.9223	7.817	0.7704	7.575	0.6231	7.33	0.5902
	15.62	1.22	14.86	1.095	14.02	1.094	7.859	0.9432	7.601	0.7812	7.356	0.743
	15.68	1.43	14.91	1.286	14.08	1.285	7.907	1.136	7.632	0.9587	7.385	0.9141
	15.75	1.669	14.97	1.502	14.14	1.504	7.961	1.353	7.666	1.161	7.418	1.109
	15.84	1.942	15.04	1.749	14.2	1.753	8.021	1.6	7.706	1.394	7.457	1.332
	15.93	2.255	15.11	2.033	14.28	2.039	8.088	1.883	7.753	1.662	7.503	1.588
	16.03	2.612	15.19	2.357	14.35	2.367	8.163	2.207	7.808	1.97	7.558	1.881
	16.14	3.02	15.28	2.727	14.43	2.742	8.247	2.577	7.874	2.323	7.624	2.216
	16.26	3.485	15.37	3.15	14.52	3.172	8.342	3	7.953	2.728	7.704	2.597
	16.39	4.015	15.48	3.63	14.63	3.663	8.449	3.484	8.05	3.188	7.804	3.028
	16.53	4.612	15.59	4.172	14.74	4.219	8.571	4.035	8.17	3.707	7.927	3.509
	16.68	5.286	15.72	4.783	14.87	4.849	8.713	4.663	8.319	4.292	8.081	4.045
	16.86	6.04	15.87	5.465	15.01	5.558	8.879	5.375	8.504	4.944	8.277	4.635
	17.05	6.869	16.03	6.211	15.18	6.345	9.071	6.174	8.731	5.659	8.517	5.268
	17.27	7.785	16.22	7.032	15.36	7.222	9.301	7.078	9.012	6.446	8.817	5.948
	17.52	8.787	16.43	7.921	15.59	8.193	9.584	8.095	9.364	7.3	9.193	6.662
	17.87	9.854	16.71	8.823	15.89	9.215	9.945	9.201	9.811	8.18	9.667	7.356
	18.31	10.97	17.04	9.723	16.26	10.28	10.4	10.4	10.36	9.07	10.24	8
	18.79	12.13	17.49	10.68	16.78	11.46	10.96	11.73	11.03	9.978	10.9	8.586
	19.37	13.32	18.08	11.65	17.46	12.7	11.65	13.17	11.82	10.86	11.65	9.051
	20.07	14.5	18.8	12.53	18.32	13.9	12.52	14.71	12.74	11.64	12.43	9.309
	20.96	15.59	19.67	13.23	19.41	14.94	13.61	16.29	13.74	12.21	13.18	9.243
	22.1	16.54	20.72	13.71	20.75	15.71	14.93	17.86	14.79	12.47	13.86	8.821
	23.5	17.3	21.95	13.97	22.3	16.1	16.43	19.29	15.85	12.37	14.5	8.208
	25.15	17.84	23.29	14.09	23.92	16.05	18.08	20.48	16.88	11.91	15.11	7.665
	26.95	18.23	24.7	14.19	25.4	15.64	19.79	21.33	17.82	11.27	15.72	7.345
	28.81	18.57	26.13	14.39	26.59	15.04	21.43	21.76	18.68	10.69	16.3	7.245
	30.84	19.05	27.68	14.77	27.59	14.48	23.08	21.84	19.55	10.35	16.9	7.316
	33.03	19.36	29.37	15.06	27.45	14.22	24.66	22.59	21.28	11.57	18.45	8.534
	35.39	19.91	31.22	15.59	26.97	14.86	26.45	24.71	23.9	14.5	20.99	10.94
	38.13	21.4	33.38	16.87	27.78	16.53	28.96	27.81	26.72	17.6	23.64	13.3
	40.98	23.47	35.59	18.54	29.41	18.55	31.85	31.06	29.34	20.04	26.02	15.09
	43.85	25.88	37.76	20.39	31.54	20.54	34.9	34.02	31.69	21.7	28.09	16.29
	46.92	28.54	40.03	22.34	33.89	22.46	38.28	36.89	34.17	23.02	30.19	17.26
	50.26	31.41	42.47	24.38	36.37	24.32	42	39.77	36.91	24.3	32.42	18.19
	53.98	34.59	45.19	26.61	38.99	26.25	46.15	42.83	40.01	25.76	34.85	19.23
	58.13	38.12	48.19	29.06	41.84	28.34	50.79	46.17	43.45	27.43	37.5	20.4
	62.78	42.08	51.52	31.77	44.96	30.61	55.97	49.86	47.24	29.32	40.39	21.7
	68.03	46.56	55.27	34.82	48.43	33.14	61.78	53.95	51.4	31.43	43.56	23.14
	73.99	51.59	59.5	38.21	52.39	35.99	68.41	58.53	56.05	33.74	47.1	24.73
	80.78	57.23	64.25	41.97	56.88	39.23	76.14	63.87	61.38	36.46	51.2	26.62
	88.46	63.67	69.56	46.18	61.81	42.83	84.8	69.93	67.34	39.59	55.78	28.8
	97.07	70.94	75.5	50.91	67.33	46.89	94.29	76.58	73.88	43.02	60.77	31.19
	106.8	79.13	82.29	56.3	73.77	51.65	105.1	84.16	81.23	46.92	66.34	33.92
	118	88.45	90.31	62.59	81.44	57.27	117.7	93.06	89.73	51.48	72.72	37.09
	131.3	99.42	99.98	70.05	90.94	64.14	133.3	103.9	99.84	56.93	80.31	40.91
	146.7	112	111.2	78.6	102.1	72.15	151.1	116.4	111.2	63.19	88.8	45.36
	164.9	126.5	124.6	88.62	115.5	81.58	177.5	134.9	124.6	70.67	98.9	50.75
	186.2	143.3	140.5	100.3	131.4	92.62	208.5	156.7	140.2	79.43	110.3	57.02
	213.9	164.4	161.3	115.1	152.7	106.7	244.2	180.2	161.3	90.64	125.8	65.02
	247.8	190	186.9	133	179.2	123.8	285.6	205.8	186.4	103.8	144.4	74.61
	284.1	217	214.5	152.4	207.2	142	325.8	229.4	210.3	117.1	161.8	84.61
	331.9	250.3	252.5	176.2	248.7	165	375.2	256.2	239.2	132	182.9	96.03
	382.4	285	292	201.2	290.4	188.8	428.3	284.6	270.3	148	205.3	108.4
	427.8	317.2	325.7	225.1	321.4	210.1	479.1	311.8	299.4	164.4	225.9	121.2
	472.4	349.4	357.8	249.2	355.9	233.8	533.9	339.8	330.5	181.8	247.5	134.6
					398	261.6	597.7	369.9	366.4	200.9	272.4	149.1
					453.8	295.9	674.2	402.8	409.4	222.4	303	165
					524.6	337.3	764.6	438.3	460.2	246.2	339.2	182.5
					615.5	387.9	870.7	476.5	519.2	272.3	381.7	201.4
					730.4	449.4	992.9	516.9	585.9	300.4	429.9	221.7
					877.3	523.8	1131	559.3	659.4	329.9	483.9	243.2
					1065	611.8	1283	603.2	739.1	360.6	544.1	266.2
					1298	711.5	1452	648.6	825.5	392.7	612	291.5
					1580	823	1636	695.7	918.6	426.3	688.8	319.4

## Sheet: Fig3b
Nyquist plots of H3PO4@ CTF-TPA
		100℃		110℃		120℃		130℃		140℃		150℃
	Z'(Ω)	-Z'‘(Ω)	Z'(Ω)	-Z'‘(Ω)	Z'(Ω)	-Z'‘(Ω)	Z'(Ω)	-Z'‘(Ω)	Z'(Ω)	-Z'‘(Ω)	Z'(Ω)	-Z'‘(Ω)
	34.54	3.931	33.66	3.829	33.17	3.928	32.49	3.993	29.98	3.56	27.88	3.172
	34.98	4.605	34.07	4.527	33.61	4.602	32.96	4.672	30.4	4.186	28.27	3.763
	35.47	5.271	34.55	5.217	34.1	5.259	33.46	5.324	30.87	4.783	28.69	4.317
	35.99	6.05	35.04	6.031	34.62	6.037	33.99	6.104	31.36	5.497	29.14	4.986
	36.62	6.887	35.65	6.905	35.26	6.87	34.64	6.932	31.95	6.248	29.68	5.68
	37.32	7.767	36.34	7.83	35.97	7.744	35.37	7.801	32.61	7.033	30.29	6.408
	38.08	8.646	37.09	8.762	36.75	8.61	36.16	8.657	33.33	7.804	30.94	7.122
	38.91	9.7	37.9	9.877	37.58	9.652	37.01	9.689	34.11	8.732	31.65	7.977
	39.83	10.86	38.81	11.11	38.51	10.79	37.95	10.81	34.97	9.742	32.44	8.906
	40.77	12.07	39.74	12.41	39.45	11.98	38.91	11.98	35.84	10.79	33.23	9.878
	41.84	13.59	40.8	14.03	40.52	13.47	39.99	13.43	36.8	12.09	34.09	11.07
	43.19	15.27	42.17	15.86	41.87	15.11	41.35	15.04	38.02	13.53	35.19	12.4
	44.59	16.96	43.6	17.7	43.26	16.76	42.75	16.65	39.28	14.97	36.34	13.75
	46.1	18.86	45.15	19.77	44.76	18.6	44.26	18.45	40.65	16.6	37.58	15.27
	47.74	21.09	46.85	22.2	46.39	20.77	45.88	20.57	42.12	18.52	38.93	17.05
	49.51	23.62	48.7	24.94	48.13	23.23	47.62	22.97	43.69	20.69	40.37	19.07
	51.51	26.52	50.8	28.09	50.1	26.06	49.57	25.74	45.46	23.19	42	21.41
	53.7	29.77	53.11	31.6	52.24	29.23	51.7	28.83	47.4	25.98	43.8	24.01
	56.14	33.42	55.7	35.53	54.63	32.79	54.07	32.32	49.55	29.13	45.81	26.95
	58.89	37.42	58.65	39.84	57.32	36.7	56.73	36.15	52	32.59	48.1	30.19
	61.88	41.96	61.84	44.71	60.23	41.15	59.63	40.51	54.68	36.53	50.63	33.86
	65.22	47.23	65.41	50.36	63.48	46.32	62.87	45.58	57.71	41.11	53.5	38.11
	69.13	53.35	69.6	56.89	67.31	52.34	66.68	51.49	61.31	46.43	56.97	43.02
	73.26	60.33	74.02	64.32	71.34	59.22	70.72	58.22	65.23	52.46	60.77	48.57
	77.39	67.97	78.42	72.46	75.38	66.76	74.81	65.62	69.27	59.04	64.72	54.56
	82.08	76.84	83.38	81.89	80.02	75.52	79.54	74.2	74.04	66.58	69.45	61.38
	87.53	87.36	89.12	93.07	85.45	85.92	85.12	84.35	79.73	75.38	75.09	69.26
	93.59	99.3	95.48	105.8	91.53	97.72	91.42	95.81	86.21	85.18	81.51	77.92
	100.7	113.5	102.8	120.8	98.7	111.7	98.91	109.4	94.03	96.61	89.3	87.93
	108.6	129.7	111.1	138.2	106.8	127.7	107.5	124.7	103	109.2	98.2	98.75
	117.6	148.4	120.3	158.2	116.1	146	117.4	142.2	113.4	123.2	108.4	110.5
	127.7	169.8	130.7	181.1	126.7	166.9	128.7	161.9	125.3	138.4	119.9	123.1
	139.3	194	142.5	207.1	138.8	190.3	141.9	183.8	139	154.8	133	136.2
	152.9	221.9	156.2	237.3	153.1	217.2	157.4	208.5	154.8	172.4	147.9	149.9
	169.3	255.5	172.7	273.7	170.5	249.2	176.2	237.5	173.4	192.3	165	165.2
	190.2	295.6	193.7	317.4	192.6	287	200	271.1	196.3	214.4	185.4	181.8
	214.3	340.9	217.7	367.3	218.2	329.2	227.4	307.8	221.8	237.7	207.8	198.9
	240.7	392.6	243.7	424.4	246.3	376.9	257.6	348.5	248.9	262.5	231	217.2
	269.6	451	272.1	489.5	277.2	430.1	290.5	393.1	277.5	289	255	236.6
	301.6	516.7	303	563.3	311.2	489.4	326.6	441.6	307.4	317.2	279.8	257.5
	337.6	590.9	337.8	647.6	349.5	555.5	366.6	494.5	339.4	347.5	305.9	280
	378.7	675.1	377.2	744.1	393	629.6	411.4	552.5	373.7	380.2	333.5	304.6
	425.9	770.5	422.7	854.4	442.6	712.4	461.3	616	410.7	415.9	363	331.5
	480.4	879	475.4	981.2	499.4	805.6	517.3	686.1	451	455.1	395	361.3
	543.8	1003	537.5	1127	564.9	910.4	580.6	763.2	495.1	498.2	430	394.3
	619.1	1145	612.5	1297	641.7	1029	652.5	848.4	544	546	468.6	430.9
	710	1307	704.2	1493	732.4	1161	735.2	942.1	598.7	598.8	511.6	471.4
	836.5	1486	838.4	1715	853.8	1304	839.9	1039	664.5	652.5	563	512.4
	994.4	1684	1011	1965	1002	1458	962.3	1141	739.3	708.6	621.1	555.4
	1166	1906	1198	2247	1160	1631	1092	1255	818.2	773.9	682.6	605.6
	1353	2157	1402	2564	1331	1824	1229	1385	902.1	849.5	748.3	663.9
	1557	2435	1626	2919	1517	2038	1375	1530	991.8	935.3	818.9	730.2
	1789	2745	1881	3317	1725	2275	1537	1691	1091	1033	897.5	805.3
	2065	3084	2189	3760	1967	2529	1722	1863	1205	1138	986.3	886.4
	2394	3467	2558	4266	2251	2812	1937	2055	1335	1254	1089	976.4
	2768	3894	2981	4834	2572	3125	2177	2265	1482	1384	1203	1076
	3206	4397	3473	5509	2949	3494	2461	2513	1657	1539	1342	1195
	3715	4961	4044	6277	3383	3904	2784	2782	1860	1712	1503	1328
	4284	5523	4696	7067	3859	4302	3133	3041	2076	1878	1672	1455
	4919	6088	5433	7887	4379	4693	3515	3302	2306	2039	1853	1576

## Sheet: Fig3c
Nyquist plots of H3PO4@ CTF-TF
			100℃		110℃		120℃		130℃		140℃		150℃
		Z'(Ω)	-Z'‘(Ω)	Z'(Ω)	-Z'‘(Ω)	Z'(Ω)	-Z'‘(Ω)	Z'(Ω)	-Z'‘(Ω)	Z'(Ω)	-Z'‘(Ω)	Z'(Ω)	-Z'‘(Ω)
		8.105	-6.217	7.307	-6.367	7.152	-6.336	6.479	-6.463	6.224	-6.521	6.281	-6.523
		7.733	-5.16	6.933	-5.286	6.775	-5.263	6.101	-5.373	5.956	-5.529	5.891	-5.416
		7.453	-4.271	6.652	-4.377	6.494	-4.362	5.821	-4.458	5.553	-4.496	5.614	-4.496
		7.231	-3.505	6.428	-3.592	6.274	-3.574	5.596	-3.659	5.35	-3.712	5.387	-3.686
		7.081	-2.845	6.279	-2.918	6.129	-2.907	5.449	-2.98	5.165	-2.993	5.242	-3.004
		6.986	-2.28	6.185	-2.343	6.039	-2.335	5.355	-2.4	5.087	-2.426	5.148	-2.422
		6.934	-1.802	6.133	-1.859	5.99	-1.857	5.304	-1.915	5.028	-1.933	5.097	-1.936
		6.907	-1.398	6.102	-1.451	5.963	-1.451	5.273	-1.505	5.005	-1.53	5.068	-1.525
		6.896	-1.053	6.087	-1.103	5.95	-1.104	5.256	-1.156	4.987	-1.178	5.054	-1.175
		6.896	-0.7504	6.084	-0.7996	5.948	-0.8007	5.252	-0.8521	4.984	-0.8759	5.052	-0.8711
		6.906	-0.4832	6.091	-0.5328	5.956	-0.5334	5.258	-0.5856	4.988	-0.6087	5.059	-0.605
		6.924	-0.2417	6.106	-0.2933	5.972	-0.2927	5.272	-0.3473	5.001	-0.3716	5.075	-0.3678
		6.951	-0.02478	6.13	-0.07917	5.997	-0.07713	5.293	-0.1348	5.022	-0.16	5.099	-0.1574
		6.987	0.1758	6.162	0.1175	6.03	0.1213	5.322	0.05948	5.046	0.03223	5.132	0.03371
		7.032	0.3729	6.205	0.3084	6.071	0.3148	5.359	0.2469	5.075	0.217	5.172	0.2167
		7.09	0.5649	6.261	0.4934	6.123	0.503	5.407	0.4285	5.118	0.3957	5.223	0.3926
		7.152	0.7645	6.319	0.683	6.179	0.697	5.458	0.6135	5.168	0.5769	5.279	0.5699
		7.216	0.9792	6.377	0.8838	6.237	0.9037	5.512	0.8077	5.221	0.7661	5.336	0.7541
		7.29	1.205	6.444	1.093	6.305	1.12	5.575	1.01	5.283	0.9624	5.404	0.9442
		7.377	1.444	6.523	1.315	6.384	1.35	5.649	1.223	5.354	1.169	5.481	1.143
		7.477	1.7	6.615	1.552	6.476	1.596	5.734	1.451	5.437	1.388	5.57	1.352
		7.59	1.977	6.72	1.806	6.579	1.862	5.83	1.696	5.53	1.624	5.67	1.575
		7.718	2.279	6.839	2.084	6.694	2.152	5.938	1.963	5.635	1.88	5.782	1.815
		7.859	2.612	6.971	2.391	6.824	2.471	6.06	2.257	5.753	2.161	5.906	2.075
		8.016	2.978	7.121	2.729	6.97	2.822	6.196	2.579	5.885	2.468	6.045	2.356
		8.19	3.381	7.287	3.102	7.131	3.209	6.348	2.934	6.032	2.802	6.198	2.658
		8.383	3.825	7.472	3.515	7.311	3.635	6.518	3.322	6.198	3.165	6.369	2.98
		8.598	4.314	7.682	3.974	7.515	4.104	6.712	3.75	6.386	3.561	6.566	3.321
		8.837	4.855	7.917	4.485	7.743	4.622	6.93	4.217	6.598	3.986	6.789	3.676
		9.106	5.452	8.19	5.05	8.004	5.191	7.179	4.721	6.846	4.435	7.052	4.032
		9.406	6.107	8.5	5.674	8.299	5.808	7.462	5.255	7.131	4.895	7.358	4.365
		9.742	6.833	8.853	6.366	8.637	6.482	7.793	5.817	7.464	5.361	7.712	4.644
		10.12	7.633	9.262	7.126	9.028	7.203	8.186	6.39	7.859	5.804	8.101	4.798
		10.54	8.499	9.72	7.944	9.474	7.944	8.641	6.938	8.311	6.178	8.436	4.699
		11.01	9.451	10.25	8.83	9.997	8.704	9.18	7.444	8.831	6.443	8.602	4.239
		11.56	10.48	10.9	9.773	10.63	9.451	9.823	7.862	9.396	6.536	8.63	3.565
		12.21	11.54	11.68	10.7	11.4	10.06	10.56	8.056	9.915	6.328	8.674	2.969
		12.98	12.59	12.62	11.58	12.33	10.49	11.32	7.995	10.3	5.877	8.819	2.607
		13.89	13.68	13.7	12.37	13.43	10.78	12.03	7.775	10.58	5.395	9.065	2.478
		15.02	14.81	14.88	13	14.7	10.96	12.66	7.511	10.81	5.011	9.369	2.485
		16.41	15.89	16.16	13.42	16.13	11.16	13.22	7.32	11.09	4.77	9.693	2.544
		18.01	16.78	17.58	13.57	17.61	11.54	13.77	7.235	11.46	4.645	10.02	2.606
		19.84	17.5	19.16	13.53	19.02	12.15	14.34	7.234	11.91	4.611	10.34	2.665
		21.88	18.12	20.85	13.46	20.37	12.97	14.96	7.271	12.43	4.645	10.67	2.73
		24.12	18.79	22.67	13.51	21.7	13.94	15.65	7.323	13.02	4.738	11.03	2.81
		26.57	19.67	24.6	13.77	23.08	15.01	16.39	7.396	13.64	4.881	11.41	2.913
		29.2	20.81	26.59	14.2	24.52	16.11	17.16	7.506	14.29	5.067	11.8	3.036
		32.25	22.3	28.81	14.76	26.15	17.26	18.02	7.68	15.01	5.291	12.24	3.178
		35.93	25.08	31.61	16.19	28.3	19.33	19.67	8.599	16.46	6.039	13.28	3.638
		40.33	29.54	35.16	18.78	31.11	22.71	22.17	10.41	18.67	7.387	14.97	4.483
		45.64	34.97	39.39	21.8	34.47	26.73	24.83	12.38	20.91	8.776	16.75	5.396
		51.21	40.44	43.66	24.56	37.79	30.57	27.16	14.03	22.86	9.928	18.34	6.2
		56.79	45.51	47.68	26.76	40.8	33.9	29.11	15.27	24.46	10.82	19.69	6.852
		62.77	50.53	51.8	28.64	43.78	36.99	30.99	16.37	25.97	11.63	20.97	7.448
		69.25	55.68	56.09	30.38	46.82	40	32.96	17.49	27.55	12.47	22.29	8.065
		76.4	61.23	60.69	32.18	50.07	43.12	35.16	18.75	29.28	13.42	23.77	8.77
		84.23	67.25	65.6	34.15	53.54	46.43	37.6	20.19	31.2	14.48	25.43	9.589
		92.8	73.83	70.89	36.35	57.3	50.03	40.31	21.85	33.33	15.69	27.31	10.54
		102.2	81.03	76.61	38.85	61.39	53.99	43.33	23.75	35.71	17.08	29.4	11.66
		112.5	88.91	82.93	41.69	65.93	58.39	46.71	25.89	38.39	18.65	31.73	12.94
		124.1	97.83	89.73	44.89	70.93	63.16	50.7	28.45	41.56	20.59	34.34	14.48
		136.8	108	97.04	48.56	76.38	68.48	55.11	31.38	45.09	22.87	37.21	16.31
		150.6	119.2	105.2	52.88	82.48	74.74	59.82	34.62	48.87	25.41	40.38	18.39
		169	135.2	114.5	58.05	89.51	82.13	65.16	38.41	53.15	28.36	43.93	20.8
		189.7	153.7	125.3	64.25	97.77	90.95	71.37	42.9	58.08	31.85	47.97	23.59
		210.3	171.6	138.3	71.8	107.7	101.7	78.8	48.33	64	36.08	52.73	26.92
		232.4	190.7	153.1	80.55	119.1	114.1	87.23	54.64	70.73	41.02	58.07	30.75
		258.2	212.8	170.8	91.12	132.9	129	97.56	62.32	78.84	46.97	64.57	35.33
		289.1	239.3	191.5	103.5	149	146.3	109.8	71.4	88.37	53.98	72.13	40.67
		331.2	275	219.7	119.9	171.6	169.3	126.6	83.21	102.3	63.42	83.38	47.81
		383.8	319.5	255.3	140.3	200	197.7	147.4	97.56	120	75.03	97.97	56.76
		439.6	366.3	292.7	161.8	229.6	227.7	168.7	112.8	137.2	87.11	112.1	66.25
		505.1	419.5	345.8	189.9	273.6	266.6	201.7	133.2	157	100.5	127.4	76.89
		573.4	475.4	401.4	218.7	317.2	307.2	235.1	154.6	181.7	116.6	143.1	88.48
		641.1	531.9	446	242.8	347.5	342.8	258.6	173	205.2	133.2	158.9	100.9
		716.4	594.8	493.1	268.6	379.3	380.7	284.1	193.1	230.2	151.7	177.3	115.4
		807.3	669.7	550.1	300.4	420.9	425.3	317.9	218.1	260.9	173.7	200.9	132.9
		918.7	759.6	624.9	340.9	478.1	481.1	366.3	251.1	298.7	199.9	233.3	155.1
		1053	865.2	719.9	390.4	551.3	549.2	430.5	292.6	351.7	233.7	276.8	182.6
		1218	991.2	841.4	451.4	645.8	632.4	513	343.3	423.4	275.9	334.6	216.2
		1425	1143	996.6	526.3	768.5	732.9	619.6	404.5	517.7	327.2	411.8	257.5
		1689	1325	1190	618.6	930.6	851.1	758.9	478.1	638.9	387.8	510.5	306
		2025	1542	1434	729.2	1140	990.1	937.5	564.6	791.8	457.5	628	358.9
		2451	1797	1747	857.6	1400	1156	1157	662.5	968.7	532.5	759.4	412.7
		2972	2092	2136	1004	1714	1351	1416	771	1165	610.9	903.9	466.6

## Sheet: Fig4b
Nyquist plots of CTF-1-40%/PVDF
			100℃		110℃		120℃		130℃		140℃		150℃
		Z'(Ω)	-Z'‘(Ω)	Z'(Ω)	-Z'‘(Ω)	Z'(Ω)	-Z'‘(Ω)	Z'(Ω)	-Z'‘(Ω)	Z'(Ω)	-Z'‘(Ω)	Z'(Ω)	-Z'‘(Ω)
		14650	3244	12050	2113	11100	1781	10660	1625	10380	1528	10380	1529
		15390	2901	12600	1887	11620	1591	11170	1461	10830	1369	10870	1386
		16010	2523	13030	1663	11950	1384	11510	1275	11170	1204	11210	1211
		16420	2176	13340	1436	12230	1206	11760	1100	11410	1043	11460	1047
		16720	1852	13550	1220	12420	1025	11910	933	11570	888.5	11620	889.3
		16910	1572	13700	1025	12560	866.1	12020	790	11690	751.6	11730	754.1
		17040	1321	13800	860.2	12650	727.1	12090	662.9	11760	633	11820	636.1
		17130	1106	13880	719.3	12720	612.9	12150	555.9	11800	531.5	11890	536
		17200	919.1	13940	604.1	12770	514.1	12210	466.7	11840	445.6	11920	447.8
		17240	763.6	13990	510.5	12810	430.2	12240	394.5	11870	373.6	11930	374.1
		17260	630.9	14010	427.7	12840	358.9	12250	334.6	11890	313.5	11940	315.6
		17250	518.6	14010	356.9	12850	303.8	12270	282.7	11910	264.4	11960	269.5
		17240	419.6	14000	289.2	12860	252.4	12290	231.3	11930	215.7	11980	221.3
		17250	335.7	14000	228.3	12840	202.1	12310	184	11950	172.5	11990	177.2
		17270	273.9	14000	186.5	12830	164.9	12330	149.9	11960	141.1	12020	145.7
		17290	230.7	13990	158.3	12840	138.2	12320	126.4	11960	121.6	12050	124.4
		17310	202.7	14000	141.2	12850	121.5	12300	113.6	11960	110.1	12050	111.6
		17310	177.6	14020	128.8	12850	111.3	12290	104.6	11990	101.2	12040	103.3
		17290	163.2	14040	118.1	12850	105.9	12310	98.17	12030	93.9	12040	96.61
		17270	152.2	14060	110.7	12850	102.5	12340	93.07	12030	88.4	12030	90.85
		17250	132.1	14060	103.4	12870	99.99	12340	89.38	12010	85.23	12030	88.29
		17250	115.2	14070	93.73	12880	94.68	12350	89.89	11990	82.99	12040	89.77
		17250	106.6	14070	88.34	12890	90.78	12350	89.02	12000	84.15	12020	91.48
		17250	103.7	14070	89.96	12890	90.58	12340	87.13	12010	89.39	12030	92.13
		17250	74.69	14060	69.33	12890	72.41	12340	70.32	12010	76.77	12040	75.68
		17250	36.29	14050	36.68	12880	46.86	12340	53.39	12020	54.35	12050	53.01
		17250	23.05	14050	27.16	12880	41.97	12350	53.72	12030	50.35	12060	51.85
		17250	29.94	14050	38.49	12880	54.37	12350	65.12	12030	63.02	12070	68.86
		17240	50.65	14050	63.05	12880	78.9	12370	87.58	12020	87.64	12080	98.46
		17230	75.21	14050	90.31	12920	106.6	12370	114.1	12040	115.4	12060	131.9
		17240	102	14040	117.9	12940	135.3	12370	143.5	12050	145.6	12060	165.2
		17230	128.8	14050	146.4	12950	164.7	12380	174.4	12060	178.7	12060	199.3
		17230	156.6	14070	177.3	12970	198.1	12390	209.6	12060	214.9	12090	237.9
		17240	188	14090	212	12970	236.9	12400	249.8	12070	257	12110	284
		17240	225.8	14100	252.4	12960	281.3	12410	295.7	12080	306.2	12140	337.3
		17240	270.1	14110	299.8	12960	332.9	12420	349.6	12090	362.5	12180	399
		17250	306.8	14120	344	12980	382.8	12440	402.7	12120	417.9	12200	461.1
		17260	345.1	14140	392.3	13010	438.1	12470	462	12130	479.5	12210	530.4
		17270	405.9	14160	461.9	13030	515.5	12510	543.5	12160	563.1	12230	622.7
		17280	488.6	14180	553.1	13050	615.4	12560	647.5	12210	669	12260	738.3
		17300	592.5	14210	665.5	13070	738	12600	774.2	12240	797.4	12310	877.5
		17320	712.1	14260	794.5	13120	879	12630	919.1	12280	944.2	12360	1036
		17340	850.2	14310	943.8	13160	1042	12670	1087	12330	1113	12400	1217
		17370	1009	14350	1116	13210	1230	12740	1279	12410	1308	12460	1425
		17440	1192	14400	1313	13280	1447	12820	1501	12490	1531	12540	1662
		17510	1401	14470	1539	13370	1693	12890	1752	12560	1783	12650	1931
		17570	1633	14560	1788	13470	1965	12970	2028	12630	2062	12770	2227
		17640	1899	14670	2074	13590	2277	13090	2346	12740	2384	12920	2567
		17750	2107	14820	2339	13750	2589	13250	2660	12900	2699	13090	2903
		17890	2297	14990	2610	13950	2921	13430	2991	13110	3027	13290	3256
		18090	2617	15210	2995	14200	3366	13670	3430	13340	3467	13540	3726
		18300	3011	15450	3432	14460	3854	13930	3911	13580	3950	13810	4242
		18510	3436	15700	3878	14720	4342	14220	4390	13810	4433	14120	4759
		18730	3894	15990	4347	15030	4851	14560	4887	14080	4937	14470	5296
		19010	4375	16330	4828	15390	5372	14950	5393	14420	5454	14860	5843
		19340	4878	16720	5324	15810	5905	15400	5907	14830	5986	15320	6400
		19710	5397	17160	5826	16260	6441	15880	6421	15290	6523	15830	6956
		20120	5930	17630	6333	16770	6981	16390	6929	15790	7059	16410	7505
		20570	6478	18130	6843	17320	7525	16920	7433	16330	7596	17030	8038
		21080	7025	18660	7346	17910	8064	17520	7929	16940	8126	17680	8541
		21640	7598	19250	7864	18560	8619	18170	8436	17610	8682	18390	9038
		22240	8196	19880	8409	19220	9196	18850	8961	18320	9266	19110	9534
		22840	8797	20520	8962	19890	9785	19510	9487	19020	9830	19820	10020
		23470	9415	21180	9534	20600	10400	20200	10030	19700	10370	20540	10510
		24160	10060	21880	10130	21370	11050	20950	10600	20400	10920	21300	11020
		24930	10760	22650	10770	22240	11740	21790	11210	21200	11500	22150	11560
		25760	11490	23470	11440	23150	12460	22690	11850	22090	12110	23040	12130
		26710	12300	24410	12170	24180	13220	23700	12530	23130	12770	24050	12730
		27750	13170	25450	12930	25310	14020	24780	13240	24260	13480	25170	13370
		29230	14220	26850	13830	26800	14940	26170	14040	25840	14320	26730	14130
		31000	15430	28580	14840	28590	15950	27850	14940	27740	15270	28620	14990
		32510	16590	30140	15830	30260	16930	29390	15790	29400	16150	30300	15800
		34330	17780	31880	16790	32010	17830	31020	16590	31210	16990	32050	16550
		35700	18820	33300	17650	33500	18600	32440	17290	32670	17710	33450	17200
		36340	19740	34230	18440	34650	19300	33550	17950	33600	18370	34400	17820
		37110	20760	35270	19290	35850	20040	34730	18680	34610	19110	35400	18510
		38130	21930	36500	20230	37220	20860	36070	19470	35850	19930	36620	19280
		39560	23250	38020	21240	38870	21760	37640	20330	37440	20860	38150	20120
		41290	24690	39780	22300	40760	22700	39380	21230	39260	21840	39850	21010
		43330	26240	41760	23400	42840	23680	41330	22170	41330	22870	41750	21950
		45610	27880	43940	24540	45080	24670	43490	23150	43580	23940	43890	22920
		48130	29600	46360	25720	47520	25690	45880	24150	46010	25020	46290	23940
		50890	31390	49020	26950	50220	26760	48500	25170	48680	26130	48900	24980
		53930	33240	51900	28210	53190	27850	51370	26200	51620	27270	51710	26010
		57290	35170	54980	29480	56390	28970	54500	27240	54830	28420	54740	27030
		--	--	--	--	--	--	--	--	--	--	--	--
		--	--	--	--	--	--	--	--	--	--	--	--
		--	--	--	--	--	--	--	--	--	--	--	--
		--	--	--	--	--	--	--	--	--	--	--	--
		--	--	--	--	--	--	--	--	--	--	--	--
		--	--	--	--	--	--	--	--	--	--	--	--
		--	--	--	--	--	--	--	--	--	--	--	--
		--	--	--	--	--	--	--	--	--	--	--	--
		--	--	--	--	--	--	--	--	--	--	--	--
		--	--	--	--	--	--	--	--	--	--	--	--
		--	--	--	--	--	--	--	--	--	--	--	--
		--	--	--	--	--	--	--	--	--	--	--	--
		--	--	--	--	--	--	--	--	--	--	--	--
		--	--	--	--	--	--	--	--	--	--	--	--
		--	--	--	--	--	--	--	--	--	--	--	--
		--	--	--	--	--	--	--	--	--	--	--	--
		--	--	--	--	--	--	--	--	--	--	--	--
		--	--
		--	--

## Sheet: Fig4c
Nyquist plots of CTF-TF-40%/PVDF
		100℃		110℃		120℃		130℃		140℃		150℃
	Z'(Ω)	-Z'‘(Ω)	Z'(Ω)	-Z'‘(Ω)	Z'(Ω)	-Z'‘(Ω)	Z'(Ω)	-Z'‘(Ω)	Z'(Ω)	-Z'‘(Ω)	Z'(Ω)	-Z'‘(Ω)
	9108	1118	8172	899.4	7782	822.7	7396	739.4	7177	696.9	7114	689.2
	9506	1032	8498	826.1	8114	762.5	7694	688.6	7489	658.1	7432	649.6
	9794	920.1	8742	752.3	8326	695.4	7926	632.6	7702	601.5	7639	599.9
	10000	820.3	8917	670.6	8517	633.6	8091	571.3	7858	548.7	7794	550.2
	10140	721.5	9042	600.3	8636	574.7	8203	516.7	7961	500.1	7898	501.9
	10240	638.8	9133	540.4	8727	522.5	8284	471	8040	461.4	7977	461.2
	10300	567.8	9196	492.1	8782	479.4	8349	434.1	8099	431	8018	426.9
	10340	512.5	9242	453.3	8829	447.5	8403	407	8143	408.5	8041	399.6
	10370	469.7	9281	427.4	8866	425	8449	387.4	8183	393.4	8064	381.1
	10410	440.1	9318	412.6	8903	412.9	8484	374.6	8222	386.8	8095	371.2
	10450	421.4	9352	404.6	8945	411	8520	370.8	8258	387.2	8133	368.7
	10480	413.4	9386	405.1	8986	415.8	8558	373.8	8291	393.1	8168	372.9
	10510	405.9	9416	407.5	9022	420.1	8600	376.4	8326	397.8	8197	378.2
	10540	402	9446	412.2	9065	428.2	8640	382	8367	406.2	8227	385.9
	10560	412.2	9482	429.6	9110	448.4	8677	398.2	8415	425.4	8261	402.1
	10600	432.8	9528	457.3	9148	478.8	8716	422.5	8464	452.8	8301	426.5
	10640	463	9583	491.9	9186	515.5	8755	454.6	8511	487.6	8343	458.9
	10680	499.8	9635	532.9	9231	554.1	8791	489.4	8559	527.6	8386	495.6
	10720	545.7	9677	579.9	9291	600.1	8834	528.6	8607	571.9	8436	535.9
	10780	597.5	9725	630.6	9362	652.6	8891	574.2	8665	619.7	8491	581.2
	10840	651.8	9786	686.6	9433	710.1	8958	624.7	8736	672.1	8550	631.2
	10900	712.9	9852	748.2	9508	774.4	9029	680.4	8809	730.8	8613	686.4
	10980	782	9924	816	9584	843.9	9096	741	8885	796.8	8682	747.2
	11060	859.9	10000	894	9668	922.2	9161	808.5	8961	870.9	8760	815
	11150	928.3	10090	964.8	9765	993.2	9230	868.7	9040	939.3	8843	876.8
	11250	998.1	10190	1038	9865	1067	9311	930.9	9125	1011	8930	939.9
	11340	1092	10300	1135	9969	1164	9407	1016	9222	1106	9022	1023
	11450	1206	10420	1251	10080	1281	9517	1122	9330	1222	9120	1126
	11580	1341	10540	1387	10200	1417	9634	1246	9448	1356	9228	1245
	11720	1489	10680	1535	10330	1567	9749	1383	9583	1503	9352	1377
	11870	1648	10840	1696	10480	1730	9874	1531	9733	1662	9485	1521
	12020	1817	11020	1868	10650	1903	10020	1691	9890	1834	9626	1676
	12190	2001	11200	2052	10830	2090	10170	1865	10050	2019	9775	1843
	12380	2198	11380	2249	11020	2292	10330	2053	10230	2216	9940	2023
	12590	2411	11580	2462	11220	2510	10510	2256	10430	2428	10130	2219
	12810	2640	11790	2692	11440	2744	10690	2475	10650	2656	10330	2431
	13060	2874	12020	2928	11670	2984	10900	2700	10870	2890	10550	2649
	13330	3118	12280	3177	11920	3235	11130	2937	11120	3133	10780	2878
	13620	3390	12560	3455	12190	3515	11370	3200	11380	3403	11030	3133
	13930	3689	12860	3763	12480	3823	11640	3489	11670	3701	11300	3414
	14260	4015	13180	4101	12780	4162	11930	3803	11970	4025	11590	3720
	14620	4359	13510	4460	13110	4522	12230	4135	12290	4367	11880	4040
	15010	4727	13870	4847	13460	4911	12550	4488	12640	4733	12200	4382
	15420	5120	14250	5262	13850	5330	12910	4865	13010	5126	12550	4748
	15860	5538	14660	5705	14260	5778	13280	5265	13410	5547	12930	5139
	16330	5977	15100	6177	14700	6252	13680	5685	13830	5992	13340	5555
	16820	6429	15560	6665	15150	6744	14090	6118	14270	6451	13770	5984
	17360	6913	16080	7195	15670	7279	14580	6586	14790	6952	14270	6448
	17830	7231	16540	7565	16110	7641	15000	6853	15230	7271	14700	6735
	18220	7459	16940	7844	16480	7903	15350	7006	15600	7485	15060	6920
	18750	7896	17480	8333	17010	8383	15850	7375	16120	7908	15560	7302
	19350	8454	18090	8934	17630	8986	16430	7877	16730	8452	16140	7798
	20000	9067	18750	9580	18300	9637	17070	8445	17390	9048	16760	8345
	20710	9716	19490	10260	19060	10320	17800	9051	18150	9679	17480	8922
	21500	10370	20320	10940	19910	11020	18600	9668	18980	10320	18270	9506
	22370	11040	21240	11630	20850	11710	19480	10290	19900	10960	19150	10090
	23320	11700	22250	12310	21870	12400	20430	10910	20900	11600	20100	10670
	24360	12360	23350	12980	22990	13090	21450	11520	21970	12230	21110	11240
	25470	13020	24530	13640	24190	13770	22550	12140	23120	12860	22200	11810
	26680	13670	25800	14280	25500	14430	23750	12750	24390	13470	23370	12350
	28040	14350	27260	14960	27000	15120	25130	13390	25840	14120	24720	12930
	29450	15050	28790	15640	28580	15820	26580	14040	27350	14770	26130	13500
	30840	15720	30270	16280	30130	16470	27990	14650	28830	15370	27520	14040
	32270	16410	31800	16920	31740	17110	29480	15260	30370	15970	28950	14580
	33830	17130	33460	17590	33480	17770	31080	15870	32030	16580	30490	15110
	35620	17920	35350	18320	35470	18480	32890	16520	33900	17220	32210	15670
	37510	18760	37340	19090	37570	19210	34790	17180	35860	17880	34010	16230
	39630	19670	39570	19920	39870	19980	36890	17860	38030	18580	36010	16820
	41890	20640	41940	20810	42310	20790	39140	18570	40330	19320	38130	17430
	44830	21760	45010	21830	45420	21710	42010	19340	43280	20140	40790	18080
	48290	23020	48610	22980	49000	22720	45320	20170	46660	21030	43820	18780
	51230	24260	51660	24110	52070	23720	48160	21010	49550	21930	46430	19490
	53980	25370	54500	25120	54950	24630	50870	21780	52290	22750	48920	20140
	56100	26400	56690	26050	57210	25490	53010	22530	54460	23540	50920	20800
	57730	27510	58410	27080	59030	26470	54620	23410	56100	24450	52460	21580
	59520	28760	60300	28240	60970	27590	56360	24410	57870	25480	54080	22490
	61580	30150	62390	29510	63160	28820	58420	25530	59960	26640	55920	23490
	64020	31630	64930	30880	65750	30140	60800	26710	62400	27860	58070	24540
	66690	33180	67740	32310	68560	31500	63360	27950	65020	29110	60440	25620
	69630	34780	70770	33780	71550	32900	66170	29220	67830	30390	62950	26700
	72800	36430	73970	35290	74740	34320	69210	30520	70830	31690	65610	27780
	76140	38080	77370	36820	78180	35760	72510	31830	74030	32980	68450	28820
	79720	39750	81020	38380	81850	37200	76010	33110	77450	34240	71480	29820
	83530	41410	84970	39950	85740	38620	79730	34330	81080	35440	74700	30750
	87590	43040	89200	41520	89850	40000	83660	35510	84900	36590	78110	31610
	--	--	--	--	--	--	--	--	--	--	--	--
	--	--	--	--	--	--	--	--	--	--	--	--
	--	--	--	--	--	--	--	--	--	--	--	--
	--	--	--	--	--	--	--	--	--	--	--	--
	--	--	--	--	--	--	--	--	--	--	--	--
	--	--	--	--	--	--	--	--	--	--	--	--
	--	--	--	--	--	--	--	--	--	--	--	--
	--	--	--	--	--	--	--	--	--	--	--	--
	--	--	--	--	--	--	--	--	--	--	--	--
	--	--	--	--	--	--	--	--	--	--	--	--
	--	--	--	--	--	--	--	--	--	--	--	--
	--	--	--	--	--	--	--	--	--	--	--	--
	--	--	--	--	--	--	--	--	--	--	--	--
	--	--	--	--	--	--	--	--	--	--	--	--
	--	--	--	--	--	--	--	--	--	--	--	--
	--	--	--	--	--	--	--	--	--	--	--	--
	--	--	--	--	--	--	--	--	--	--	--	--
	--	--
	--	--

## Sheet: Fig4d
Nyquist plots of CTF-TF-50%/PVDF
		100℃		110℃		120℃		130℃		140℃		150℃
	Z'(Ω)	-Z'‘(Ω)	Z'(Ω)	-Z'‘(Ω)	Z'(Ω)	-Z'‘(Ω)	Z'(Ω)	-Z'‘(Ω)	Z'(Ω)	-Z'‘(Ω)	Z'(Ω)	-Z'‘(Ω)
	8957	2250	7432	1444	6779	1122	6386	946.5	6078	828.3	6015	689.1
	9573	2170	7876	1365	7152	1049	6719	885	6395	768.1	6293	640.2
	10060	2029	8198	1254	7421	958.3	6958	804.2	6607	700.8	6493	580.5
	10450	1864	8451	1132	7625	858.4	7140	720.2	6776	626.2	6639	515.3
	10740	1678	8634	1005	7771	757.8	7265	634.5	6888	551.7	6739	451
	10980	1497	8777	885.4	7878	664.3	7357	555.8	6973	482.4	6811	394.1
	11150	1325	8883	775.6	7953	579.6	7422	483.8	7033	421.7	6863	343.6
	11290	1170	8966	678.7	8011	506.9	7473	422.8	7081	368.9	6899	300
	11400	1029	9027	594.3	8054	445.3	7513	371.1	7117	324.1	6925	263.5
	11490	905.8	9074	524.3	8089	392.8	7544	327	7147	287.4	6946	233.7
	11550	803.9	9113	466.7	8119	350.9	7569	291.4	7171	257.9	6967	210.3
	11610	720.4	9144	418.7	8144	317	7587	262.9	7191	234.4	6988	191.6
	11650	643.2	9169	374.1	8165	284.2	7601	235.7	7209	210.7	7004	171.2
	11690	576	9192	335.4	8186	256	7616	211.6	7225	188.7	7019	152.6
	11720	527.4	9214	309.6	8209	237.8	7635	196.1	7238	174.8	7031	141.5
	11760	494	9239	293.7	8230	227.3	7652	188	7250	167.4	7041	137
	11790	472.9	9263	286	8246	222.9	7667	185.8	7263	165.6	7051	137.6
	11820	459.6	9285	283.4	8262	223.1	7680	186.3	7281	166.9	7062	140.3
	11850	454.3	9307	283.6	8279	227.6	7693	189.6	7300	170.9	7073	144.4
	11890	455.1	9329	287.3	8299	235.1	7707	194.5	7317	177	7087	149.8
	11930	460.8	9351	296.2	8323	244.9	7724	200.8	7334	184.1	7104	157.2
	11970	473.2	9375	309.9	8349	256.5	7744	211.4	7350	193.3	7123	167.1
	12010	490.3	9402	327.7	8371	271.4	7764	225.4	7368	206	7139	179.7
	12050	512.6	9432	348.2	8392	290.7	7784	241.4	7391	221.5	7153	195.5
	12090	521.7	9463	356.7	8415	299.7	7805	246.9	7414	227.8	7164	201.5
	12130	528.8	9496	363.5	8440	306.4	7830	250.6	7434	232.5	7179	204.6
	12180	559.4	9531	388.8	8469	329.1	7856	269.1	7454	251.3	7197	221.2
	12230	609.8	9569	430.5	8501	365.8	7881	300.6	7475	282.4	7217	249.6
	12280	676.8	9610	484.8	8535	414	7907	342.5	7498	323.2	7241	288
	12340	752.7	9658	546.3	8573	468.6	7936	390.2	7525	369.7	7268	331.7
	12400	835.8	9710	613.8	8614	529	7974	442.6	7555	421.2	7298	379.7
	12470	926.9	9765	687.6	8658	595.4	8015	500	7587	477.9	7331	432.3
	12550	1028	9824	769.7	8707	669.7	8057	564.1	7620	541.4	7365	491.3
	12630	1141	9887	861.4	8762	753.1	8103	636.2	7658	613.2	7402	557.9
	12720	1270	9952	965.3	8821	847.7	8150	718.4	7704	695.4	7443	633.9
	12820	1415	10020	1083	8885	955.6	8203	812.2	7757	789.4	7488	720.8
	12920	1569	10100	1208	8955	1071	8261	912	7818	890.1	7537	813.8
	13040	1738	10190	1347	9034	1199	8325	1023	7886	1002	7592	917.2
	13170	1942	10300	1513	9125	1353	8396	1156	7960	1136	7655	1042
	13320	2181	10410	1709	9226	1534	8476	1312	8043	1294	7726	1188
	13480	2455	10540	1934	9338	1742	8570	1491	8136	1475	7811	1357
	13660	2757	10680	2183	9462	1972	8677	1689	8239	1674	7907	1543
	13860	3094	10830	2460	9600	2227	8798	1909	8355	1895	8017	1750
	14080	3467	11000	2766	9756	2509	8934	2150	8484	2139	8141	1979
	14320	3877	11190	3102	9928	2816	9084	2413	8631	2405	8277	2228
	14580	4323	11410	3464	10120	3146	9248	2695	8794	2690	8425	2495
	14860	4793	11630	3841	10320	3490	9419	2986	8966	2986	8582	2772
	15180	5315	11900	4254	10550	3864	9619	3302	9166	3309	8763	3072
	15520	5767	12170	4584	10790	4156	9820	3532	9374	3549	8958	3291
	15870	6194	12430	4868	11020	4400	10010	3710	9579	3735	9158	3457
	16290	6801	12760	5289	11310	4771	10250	3997	9828	4029	9397	3724
	16730	7489	13100	5773	11610	5199	10500	4335	10090	4376	9649	4040
	17170	8199	13450	6275	11920	5638	10750	4690	10350	4738	9899	4371
	17650	8961	13840	6805	12270	6100	11040	5062	10640	5119	10170	4718
	18190	9766	14260	7351	12650	6573	11350	5440	10970	5503	10470	5066
	18780	10620	14720	7913	13060	7055	11690	5824	11320	5891	10790	5416
	19430	11510	15220	8486	13510	7540	12060	6212	11710	6276	11140	5765
	20150	12430	15760	9071	14000	8031	12450	6607	12110	6658	11510	6113
	20930	13390	16330	9670	14520	8531	12870	7012	12530	7039	11900	6462
	21800	14370	16970	10280	15080	9031	13330	7420	12980	7417	12320	6809
	22830	15440	17710	10950	15700	9549	13830	7845	13480	7808	12770	7167
	23910	16520	18490	11640	16360	10090	14360	8297	14010	8221	13260	7546
	24990	17560	19260	12310	17110	10700	14930	8768	14560	8650	13780	7943
	26150	18610	20080	13000	17910	11330	15550	9271	15170	9104	14340	8366
	27450	19710	21010	13740	18710	11940	16260	9819	15850	9599	14980	8825
	28980	20930	22120	14580	19650	12620	17220	10510	16670	10160	15760	9343
	30630	22190	23310	15470	20690	13350	18220	11220	17690	10830	16610	9896
	32550	23580	24690	16450	21900	14170	19220	11930	18830	11560	17780	10580
	34640	25020	26220	17510	23250	15060	20310	12700	19940	12270	19030	11320
	37450	26800	28320	18840	25110	16180	21880	13670	21460	13150	20490	12120
	40890	28880	30870	20380	27360	17480	23840	14840	23370	14190	22280	13030
	43930	30680	33160	21800	29360	18680	25580	15950	25090	15170	23830	13880
	46820	32140	35750	23190	31720	19920	27780	17160	27170	16210	25730	14760
	48960	33090	37740	24280	33590	20940	29580	18220	28890	17140	27310	15550
	50350	33780	38850	25100	34600	21730	30580	19090	29860	17920	28190	16250
	51770	34550	40060	26020	35700	22630	31680	20050	30880	18780	29120	17020
	53480	35520	41560	27130	37070	23690	33080	21180	32160	19790	30320	17920
	55500	36670	43490	28450	38920	24980	35010	22550	33940	21000	31960	18970
	57640	37940	45750	29950	41180	26480	37280	24090	36030	22360	33920	20150
	60000	39390	48350	31640	43730	28140	39820	25770	38400	23860	36250	21460
	62680	41130	51280	33550	46520	29950	42680	27620	41080	25510	38860	22880
	65840	43260	54640	35730	49690	31970	45940	29650	44120	27320	41740	24390
	69640	45890	58490	38220	53370	34260	49620	31870	47580	29290	44980	26010
	74300	49150	62890	41050	57580	36820	53830	34300	51530	31430	48610	27710
	79890	53070	67900	44260	62310	39650	58580	36940	56000	33740	52640	29500

## Sheet: Fig S2
1H NMR spectra of 2,4,6-triphenyl-1,3,5-triazine in CDCl3
	f1(ppm)
	-3.0095	-0.000248026
	-3.00881	-0.000338854
	-3.00813	-0.000339101
	-3.00744	-0.000313207
	-3.00675	-0.000224299
	-3.00606	-0.000226417
	-3.00538	-0.000264246
	-3.00469	-0.000170865
	-3.004	-0.000224938
	-3.00331	-0.000225584
	-3.00263	-0.000195451
	-3.00194	-0.000235378
	-3.00125	-0.000281826
	-3.00056	-0.000215018
	-2.99988	-0.000308723
	-2.99919	-0.000212732
	-2.9985	-0.000134642
	-2.99782	-0.000251829
	-2.99713	-6.85604e-05
	-2.99644	-0.000272594
	-2.99575	-0.000291803
	-2.99507	-0.000146809
	-2.99438	-0.000360929
	-2.99369	-0.000453897
	-2.993	-0.000351491
	-2.99232	-0.00034319
	-2.99163	-0.000245208
	-2.99094	-0.000207952
	-2.99025	-0.000320388
	-2.98957	-0.000237145
	-2.98888	-0.00013128
	-2.98819	-0.000250566
	-2.9875	-0.00034116
	-2.98682	-0.000222685
	-2.98613	-8.77636e-05
	-2.98544	-0.000185065
	-2.98475	-0.000132741
	-2.98407	-0.000335972
	-2.98338	-0.000153381
	-2.98269	-3.96631e-05
	-2.982	-0.000194416
	-2.98132	-0.000355303
	-2.98063	-0.000281373
	-2.97994	-0.000308189
	-2.97925	-0.000334932
	-2.97857	-0.00013157
	-2.97788	-7.7794e-05
	-2.97719	-0.000109497
	-2.9765	-0.00016064
	-2.97582	-0.000197388
	-2.97513	-0.00024049
	-2.97444	-0.00031402
	-2.97375	-0.000437241
	-2.97307	-0.000313362
	-2.97238	-0.000128062
	-2.97169	-5.0594e-05
	-2.97101	-0.000182926
	-2.97032	-0.000252209
	-2.96963	-0.000126815
	-2.96894	-0.000184272
	-2.96826	-0.000270468
	-2.96757	-0.000277218
	-2.96688	-0.000250179
	-2.96619	-0.000180376
	-2.96551	-0.000181082
	-2.96482	-0.000253726
	-2.96413	-0.00021266
	-2.96344	-0.000115012
	-2.96276	-0.000298229
	-2.96207	-0.000358504
	-2.96138	-0.000181
	-2.96069	-0.000222007
	-2.96001	-0.000322691
	-2.95932	-0.000234049
	-2.95863	-0.000263654
	-2.95794	-0.000274455
	-2.95726	-0.000181655
	-2.95657	-0.000238138
	-2.95588	-0.000183088
	-2.95519	-0.000148361
	-2.95451	-0.00013674
	-2.95382	-0.000122239
	-2.95313	-0.000200973
	-2.95244	-0.000185364
	-2.95176	-0.000315319
	-2.95107	-0.000364129
	-2.95038	-0.000260386
	-2.94969	-0.000221814
	-2.94901	-0.000408551
	-2.94832	-0.000308402
	-2.94763	-0.000148639
	-2.94695	-0.000176841
	-2.94626	-0.000292922
	-2.94557	-0.000267882
	-2.94488	-0.000250688
	-2.9442	-0.000272681
	-2.94351	-0.000152909
	-2.94282	-0.000121547
	-2.94213	-0.000274763
	-2.94145	-0.000309892
	-2.94076	-0.000244918
	-2.94007	-0.000217484
	-2.93938	-0.000147434
	-2.9387	-0.000278074
	-2.93801	-0.000207744
	-2.93732	-0.000228422
	-2.93663	-0.000235254
	-2.93595	-0.00010745
	-2.93526	-6.01015e-05
	-2.93457	-0.000308463
	-2.93388	-0.000283781
	-2.9332	-0.000257054
	-2.93251	-0.000432209
	-2.93182	-0.000284301
	-2.93113	-0.000276077
	-2.93045	-0.000450251
	-2.92976	-0.000414675
	-2.92907	-0.000446087
	-2.92838	-0.000216103
	-2.9277	-0.00021352
	-2.92701	-0.000206316
	-2.92632	-0.000295171
	-2.92563	-0.000185009
	-2.92495	-0.000128561
	-2.92426	-0.000232964
	-2.92357	-0.000353693
	-2.92288	-0.000266836
	-2.9222	-0.000266549
	-2.92151	-0.000234864
	-2.92082	-0.000273144
	-2.92014	-9.40708e-05
	-2.91945	-6.46474e-05
	-2.91876	-0.000180772
	-2.91807	-0.00013623
	-2.91739	-0.000233359
	-2.9167	-0.000341275
	-2.91601	-0.000230149
	-2.91532	-0.000245359
	-2.91464	-0.000266888
	-2.91395	-0.000187613
	-2.91326	-0.000292477
	-2.91257	-0.000292517
	-2.91189	-0.000285203
	-2.9112	-0.000174517
	-2.91051	-0.000222486
	-2.90982	-0.0001926
	-2.90914	-6.39344e-05
	-2.90845	-0.00019677
	-2.90776	-0.00028535
	-2.90707	-0.000201533
	-2.90639	-0.000191162
	-2.9057	-0.000207892
	-2.90501	-0.000219567
	-2.90432	-0.000259783
	-2.90364	-0.000259972
	-2.90295	-0.000162163
	-2.90226	-0.000104195
	-2.90157	-0.00032333
	-2.90089	-0.000273371
	-2.9002	-0.000363565
	-2.89951	-0.000213455
	-2.89882	-0.000122424
	-2.89814	-0.000133062
	-2.89745	-0.000150589
	-2.89676	-0.000228327
	-2.89607	-0.000214067
	-2.89539	-0.000403643
	-2.8947	-2.03128e-05
	-2.89401	-0.000227075
	-2.89333	-4.30657e-05
	-2.89264	-0.000122182
	-2.89195	-0.000268519
	-2.89126	-0.000319316
	-2.89058	-0.000215132
	-2.88989	-0.000331955
	-2.8892	-0.000253758
	-2.88851	-0.000229865
	-2.88783	-0.00027783
	-2.88714	-0.000246116
	-2.88645	-0.000324207
	-2.88576	-0.000379201
	-2.88508	-0.000192006
	-2.88439	-0.000166805
	-2.8837	-0.000145153
	-2.88301	-0.000235247
	-2.88233	-0.00024355
	-2.88164	-0.000423562
	-2.88095	-0.000344554
	-2.88026	-0.000392077
	-2.87958	-0.000355978
	-2.87889	-0.000350485
	-2.8782	-0.000280577
	-2.87751	-0.000173004
	-2.87683	-0.000271551
	-2.87614	-0.000263186
	-2.87545	-0.00030683
	-2.87476	-0.000125023
	-2.87408	-0.00016607
	-2.87339	-0.000367301
	-2.8727	-0.000332449
	-2.87201	-0.000329239
	-2.87133	-0.000389942
	-2.87064	-0.000265415
	-2.86995	-0.000197165
	-2.86927	-0.000263405
	-2.86858	-0.000184341
	-2.86789	-0.000210442
	-2.8672	-0.0004115
	-2.86652	-0.000305338
	-2.86583	-0.000348726
	-2.86514	-0.000308176
	-2.86445	-0.00023438
	-2.86377	-0.00017466
	-2.86308	-0.000372302
	-2.86239	-0.000470811
	-2.8617	-0.000393249
	-2.86102	-0.000339512
	-2.86033	-0.000350085
	-2.85964	-0.000264729
	-2.85895	-0.000142559
	-2.85827	-0.000152046
	-2.85758	-0.000147406
	-2.85689	-0.000358114
	-2.8562	-0.000324223
	-2.85552	-0.000250984
	-2.85483	-0.000214797
	-2.85414	-0.000218936
	-2.85345	-0.000254585
	-2.85277	-0.000188036
	-2.85208	-0.000200115
	-2.85139	-6.0781e-05
	-2.8507	-0.000315818
	-2.85002	-0.000280889
	-2.84933	-0.000146677
	-2.84864	-0.000281919
	-2.84795	-0.000135733
	-2.84727	-0.000225562
	-2.84658	-0.000196137
	-2.84589	-0.000189027
	-2.8452	-0.000264706
	-2.84452	-0.000148387
	-2.84383	-0.000194371
	-2.84314	-0.000463276
	-2.84246	-0.000426277
	-2.84177	-0.000359491
	-2.84108	-0.000299623
	-2.84039	-0.000366563
	-2.83971	-0.000442695
	-2.83902	-0.000422338
	-2.83833	-0.00033605
	-2.83764	-0.000183767
	-2.83696	-0.000334967
	-2.83627	-0.00028011
	-2.83558	-0.000317717
	-2.83489	-0.000209587
	-2.83421	-0.000128996
	-2.83352	-0.000244487
	-2.83283	-0.000429321
	-2.83214	-0.000258288
	-2.83146	-0.00019017
	-2.83077	-0.000253664
	-2.83008	-0.000142953
	-2.82939	-0.000165479
	-2.82871	-0.000184223
	-2.82802	-0.000196605
	-2.82733	-0.00021365
	-2.82664	-0.000221948
	-2.82596	-0.000207582
	-2.82527	-0.000252882
	-2.82458	-0.000303097
	-2.82389	-0.000328674
	-2.82321	-0.000331721
	-2.82252	-0.000436505
	-2.82183	-0.000244195
	-2.82114	-0.000153334
	-2.82046	-0.000299089
	-2.81977	-0.000338503
	-2.81908	-0.00043438
	-2.81839	-0.000362152
	-2.81771	-0.000313103
	-2.81702	-0.000239945
	-2.81633	-0.000372589
	-2.81565	-0.000340024
	-2.81496	-7.17509e-05
	-2.81427	-0.00014574
	-2.81358	-8.14657e-05
	-2.8129	-0.000224632
	-2.81221	-0.000252277
	-2.81152	-0.000208404
	-2.81083	-0.000331913
	-2.81015	-0.000266482
	-2.80946	-0.000194786
	-2.80877	-0.000280779
	-2.80808	-9.8577e-05
	-2.8074	-0.000229835
	-2.80671	-0.000260626
	-2.80602	-0.000341938
	-2.80533	-0.000279651
	-2.80465	-0.00020164
	-2.80396	-0.000207731
	-2.80327	-9.61239e-05
	-2.80258	-0.000145185
	-2.8019	-0.00014162
	-2.80121	-0.000195961
	-2.80052	-0.000269819
	-2.79983	-0.000171658
	-2.79915	-0.000208549
	-2.79846	-0.000128627
	-2.79777	-2.48623e-06
	-2.79708	-0.000121218
	-2.7964	-0.000161765
	-2.79571	-0.000263185
	-2.79502	-0.000389902
	-2.79433	-0.000437638
	-2.79365	-0.000358076
	-2.79296	-0.000250676
	-2.79227	-0.000285775
	-2.79159	-0.000296378
	-2.7909	-0.000295708
	-2.79021	-0.000285658
	-2.78952	-0.000105691
	-2.78884	-0.000161189
	-2.78815	-0.000102651
	-2.78746	-0.000311653
	-2.78677	-0.000192526
	-2.78609	-0.000177587
	-2.7854	-0.000386152
	-2.78471	-0.000423561
	-2.78402	-0.000286234
	-2.78334	-0.000281348
	-2.78265	-0.000235299
	-2.78196	-0.000236615
	-2.78127	-0.000319881
	-2.78059	-0.000288033
	-2.7799	-0.000240513
	-2.77921	-0.000179144
	-2.77852	-6.70443e-05
	-2.77784	-0.000183744
	-2.77715	-6.83167e-05
	-2.77646	-0.000177856
	-2.77577	-0.00026854
	-2.77509	-0.000405384
	-2.7744	-0.000459294
	-2.77371	-0.000298652
	-2.77302	-0.000370749
	-2.77234	-0.000269951
	-2.77165	-0.000297829
	-2.77096	-0.000237714
	-2.77027	-0.000370359
	-2.76959	-0.000434713
	-2.7689	-0.000291155
	-2.76821	-0.000259236
	-2.76752	-0.000230124
	-2.76684	-0.000166936
	-2.76615	-0.000167715
	-2.76546	-0.000315673
	-2.76478	-0.000253849
	-2.76409	-0.000265632
	-2.7634	-0.000151285
	-2.76271	-0.000228194
	-2.76203	-0.000345971
	-2.76134	-0.000189055
	-2.76065	-0.000202265
	-2.75996	-0.000144385
	-2.75928	-0.000221338
	-2.75859	-0.000263953
	-2.7579	-0.000288951
	-2.75721	-0.000161717
	-2.75653	-0.000171983
	-2.75584	-0.000334076
	-2.75515	-0.000291469
	-2.75446	-0.000231115
	-2.75378	-0.000343252
	-2.75309	-0.000243437
	-2.7524	-0.00021194
	-2.75171	-0.000153696
	-2.75103	-0.000169703
	-2.75034	-0.00025459
	-2.74965	-0.000222707
	-2.74896	-3.79075e-05
	-2.74828	-0.000108113
	-2.74759	-5.50827e-05
	-2.7469	-0.000354855
	-2.74621	-0.000270659
	-2.74553	-0.000286911
	-2.74484	-8.26452e-05
	-2.74415	-0.000163969
	-2.74346	-6.72234e-05
	-2.74278	-0.00024206
	-2.74209	-0.000179152
	-2.7414	-0.000244652
	-2.74072	-0.000295955
	-2.74003	-0.000238553
	-2.73934	-0.000328733
	-2.73865	-0.000304805
	-2.73797	-0.000304821
	-2.73728	-0.000309059
	-2.73659	-0.00036325
	-2.7359	-0.000193757
	-2.73522	-0.000318104
	-2.73453	-0.000400651
	-2.73384	-0.000372702
	-2.73315	-0.000202858
	-2.73247	-0.000281708
	-2.73178	-0.000327566
	-2.73109	-0.000345647
	-2.7304	-0.00035249
	-2.72972	-0.000289571
	-2.72903	-0.000382056
	-2.72834	-0.000260097
	-2.72765	-0.000172869
	-2.72697	-0.000274901
	-2.72628	-0.00029749
	-2.72559	-0.00034615
	-2.7249	-0.000439721
	-2.72422	-0.00038835
	-2.72353	-0.000377843
	-2.72284	-0.000389739
	-2.72215	-0.000229681
	-2.72147	-0.000233178
	-2.72078	-0.000289284
	-2.72009	-0.000162193
	-2.7194	-0.000255041
	-2.71872	-0.000364482
	-2.71803	-0.000148066
	-2.71734	-1.51504e-05
	-2.71665	-0.000183453
	-2.71597	-0.000369698
	-2.71528	-0.000175506
	-2.71459	-0.000114055
	-2.71391	-0.000119722
	-2.71322	-0.000275872
	-2.71253	-0.000318469
	-2.71184	-0.000358826
	-2.71116	-0.000228844
	-2.71047	-0.000384253
	-2.70978	-0.000318258
	-2.70909	-0.000370687
	-2.70841	-0.000344376
	-2.70772	-0.000265857
	-2.70703	-0.000380876
	-2.70634	-0.000327065
	-2.70566	-0.000234403
	-2.70497	-0.000372217
	-2.70428	-0.000407379
	-2.70359	-0.000397974
	-2.70291	-8.00593e-05
	-2.70222	-0.000168045
	-2.70153	-0.000273128
	-2.70084	-0.000136771
	-2.70016	-8.59877e-05
	-2.69947	-0.00018816
	-2.69878	-0.000251537
	-2.69809	-0.000250259
	-2.69741	-0.000127665
	-2.69672	-6.55744e-05
	-2.69603	-0.00021703
	-2.69534	-0.000222493
	-2.69466	-0.000133648
	-2.69397	-9.44944e-05
	-2.69328	-0.00026139
	-2.69259	-0.000215333
	-2.69191	-9.47612e-05
	-2.69122	-0.000170145
	-2.69053	-0.000162221
	-2.68984	-0.000179157
	-2.68916	-0.000212328
	-2.68847	-0.000343115
	-2.68778	-0.000160753
	-2.6871	-0.000233207
	-2.68641	-0.000153083
	-2.68572	-0.000229672
	-2.68503	-0.000326462
	-2.68435	-0.00033911
	-2.68366	-0.000237946
	-2.68297	-0.000212795
	-2.68228	-0.000179668
	-2.6816	-0.000194404
	-2.68091	-0.000268592
	-2.68022	-0.000274758
	-2.67953	-0.000273064
	-2.67885	-0.000318537
	-2.67816	-0.00047883
	-2.67747	-0.000326367
	-2.67678	-0.000331821
	-2.6761	-0.000258607
	-2.67541	-0.000380845
	-2.67472	-0.000301479
	-2.67403	-0.000273845
	-2.67335	-0.000402342
	-2.67266	-0.000445075
	-2.67197	-0.0002805
	-2.67128	-0.000321733
	-2.6706	-0.000361208
	-2.66991	-0.000336393
	-2.66922	-0.00036031
	-2.66853	-0.000259736
	-2.66785	-0.000113354
	-2.66716	-0.000251535
	-2.66647	-0.000164449
	-2.66578	-0.000140714
	-2.6651	-8.86299e-05
	-2.66441	-0.000151022
	-2.66372	-0.000288047
	-2.66304	-0.000116352
	-2.66235	-0.000230773
	-2.66166	-0.00022167
	-2.66097	-0.000165689
	-2.66029	-0.000174526
	-2.6596	-0.000134865
	-2.65891	-0.000206323
	-2.65822	-0.000237102
	-2.65754	-0.000195967
	-2.65685	-0.000216445
	-2.65616	-0.000290379
	-2.65547	-0.000251299
	-2.65479	-0.000263833
	-2.6541	-0.000353846
	-2.65341	-0.000276176
	-2.65272	-0.000178051
	-2.65204	-0.000198228
	-2.65135	-0.000191263
	-2.65066	-0.00035181
	-2.64997	-0.000279037
	-2.64929	-0.000185316
	-2.6486	-0.000100899
	-2.64791	-0.000243643
	-2.64722	-0.000283761
	-2.64654	-0.000120529
	-2.64585	-0.000223506
	-2.64516	-0.000190114
	-2.64447	-0.000255939
	-2.64379	-0.00016488
	-2.6431	-0.000210912
	-2.64241	-0.000256775
	-2.64172	-0.000386408
	-2.64104	-0.000324533
	-2.64035	-0.000336043
	-2.63966	-0.000311234
	-2.63897	-0.000347415
	-2.63829	-0.000385281
	-2.6376	-0.000255016
	-2.63691	-0.000247598
	-2.63623	-0.000313707
	-2.63554	-0.000275329
	-2.63485	-0.000180887
	-2.63416	-0.000163937
	-2.63348	-5.51651e-05
	-2.63279	5.25402e-06
	-2.6321	-0.000216919
	-2.63141	-0.000106787
	-2.63073	-0.000127015
	-2.63004	-9.65952e-05
	-2.62935	-0.000213576
	-2.62866	-0.000302089
	-2.62798	-0.000217893
	-2.62729	-0.000249624
	-2.6266	-0.000319004
	-2.62591	-0.000255454
	-2.62523	-0.000428018
	-2.62454	-0.000350239
	-2.62385	-0.000437538
	-2.62316	-0.000290371
	-2.62248	-0.000282908
	-2.62179	-0.000333267
	-2.6211	-0.00034595
	-2.62041	-0.000280204
	-2.61973	-0.00028865
	-2.61904	-0.000302532
	-2.61835	-0.000108068
	-2.61766	-0.000134352
	-2.61698	-0.000164323
	-2.61629	-0.000188641
	-2.6156	-0.00019876
	-2.61491	-0.000118293
	-2.61423	-3.33914e-05
	-2.61354	-8.20433e-05
	-2.61285	-8.2874e-05
	-2.61216	-0.00020392
	-2.61148	-0.000231689
	-2.61079	-0.000141268
	-2.6101	-0.000234094
	-2.60942	-0.00049183
	-2.60873	-0.000337182
	-2.60804	-7.47299e-05
	-2.60735	-0.000131274
	-2.60667	-0.000288796
	-2.60598	-0.000184882
	-2.60529	-0.000290234
	-2.6046	-0.000291932
	-2.60392	-0.000313127
	-2.60323	-0.000407088
	-2.60254	-0.000196344
	-2.60185	-0.000250869
	-2.60117	-0.000305122
	-2.60048	-0.000183181
	-2.59979	-0.000161529
	-2.5991	-0.000160095
	-2.59842	-0.000305582
	-2.59773	-0.000114026
	-2.59704	-0.000183053
	-2.59635	-0.000295857
	-2.59567	-0.000289972
	-2.59498	-0.000275209
	-2.59429	-0.000222864
	-2.5936	-0.000263466
	-2.59292	-0.000129607
	-2.59223	-0.000149825
	-2.59154	-0.000189894
	-2.59085	-1.05067e-05
	-2.59017	-0.000275957
	-2.58948	-0.000103184
	-2.58879	-0.000223256
	-2.5881	-0.00036295
	-2.58742	-0.00028614
	-2.58673	-0.000163795
	-2.58604	-5.44372e-05
	-2.58536	-0.000174663
	-2.58467	-0.000227007
	-2.58398	-3.89996e-05
	-2.58329	-0.000205313
	-2.58261	-0.000259776
	-2.58192	-0.00011328
	-2.58123	0.00011699
	-2.58054	-0.000217647
	-2.57986	-0.000227862
	-2.57917	-0.000363316
	-2.57848	-0.000285298
	-2.57779	-0.000257268
	-2.57711	-9.34559e-05
	-2.57642	-8.57196e-05
	-2.57573	3.17125e-05
	-2.57504	-0.000126172
	-2.57436	-0.000160244
	-2.57367	-0.000362979
	-2.57298	-0.000200699
	-2.57229	-0.000174489
	-2.57161	-0.000115702
	-2.57092	4.06406e-06
	-2.57023	-0.000251607
	-2.56954	-0.000302248
	-2.56886	-0.000334219
	-2.56817	-0.00026003
	-2.56748	-0.000109694
	-2.56679	-8.21089e-05
	-2.56611	-0.000139804
	-2.56542	-6.90028e-05
	-2.56473	-0.000168245
	-2.56404	-0.000459988
	-2.56336	-0.000336242
	-2.56267	-0.000269455
	-2.56198	-0.000322026
	-2.56129	-0.00034273
	-2.56061	-0.000263261
	-2.55992	-0.000278737
	-2.55923	-7.87501e-05
	-2.55855	-0.00029828
	-2.55786	-0.00014828
	-2.55717	-0.000291387
	-2.55648	-0.000191674
	-2.5558	-0.000205178
	-2.55511	-0.000182625
	-2.55442	-0.000165687
	-2.55373	-0.000305712
	-2.55305	-0.000387732
	-2.55236	-0.000306665
	-2.55167	-0.000266877
	-2.55098	-0.000170867
	-2.5503	-0.000162288
	-2.54961	-0.000189805
	-2.54892	-0.000303877
	-2.54823	-0.000257214
	-2.54755	-0.000168554
	-2.54686	-0.000246281
	-2.54617	-0.000377785
	-2.54548	-0.000320494
	-2.5448	-0.000298902
	-2.54411	-0.000168477
	-2.54342	-0.000262861
	-2.54273	-0.000114094
	-2.54205	-0.000207092
	-2.54136	-0.000170171
	-2.54067	-0.000152876
	-2.53998	-0.000181671
	-2.5393	-8.66283e-05
	-2.53861	-0.000181162
	-2.53792	-0.000196367
	-2.53723	-0.000220277
	-2.53655	-0.000158556
	-2.53586	-9.87048e-05
	-2.53517	-0.000134016
	-2.53449	-0.000110285
	-2.5338	-0.000214645
	-2.53311	-0.000274821
	-2.53242	-0.000214695
	-2.53174	-7.65414e-05
	-2.53105	-5.73807e-05
	-2.53036	-0.000154006
	-2.52967	-0.000243031
	-2.52899	-0.000231405
	-2.5283	-0.000234532
	-2.52761	-0.000257416
	-2.52692	-0.000194377
	-2.52624	-0.000141459
	-2.52555	-0.000289264
	-2.52486	-0.000346341
	-2.52417	-0.000329801
	-2.52349	-0.000336777
	-2.5228	-0.000366974
	-2.52211	-0.000299077
	-2.52142	-0.000401161
	-2.52074	-0.000250314
	-2.52005	-0.000242074
	-2.51936	-0.000325313
	-2.51867	-0.000187195
	-2.51799	-0.000212072
	-2.5173	-0.000342178
	-2.51661	-0.000372509
	-2.51592	-0.000343825
	-2.51524	-0.000390704
	-2.51455	-0.000403611
	-2.51386	-0.000151609
	-2.51317	-0.000100745
	-2.51249	-0.000232553
	-2.5118	-0.000224136
	-2.51111	-0.000333586
	-2.51042	-0.000347064
	-2.50974	-0.000444982
	-2.50905	-0.0002697
	-2.50836	-0.00031667
	-2.50768	-0.000253048
	-2.50699	-0.000260081
	-2.5063	-0.000153186
	-2.50561	-0.000209477
	-2.50493	-0.000230015
	-2.50424	-0.000214838
	-2.50355	-0.000198583
	-2.50286	-0.000330389
	-2.50218	-0.000281358
	-2.50149	-0.000302489
	-2.5008	-0.000335639
	-2.50011	-0.00029935
	-2.49943	-0.000304465
	-2.49874	-0.000358543
	-2.49805	-0.000341128
	-2.49736	-0.000211879
	-2.49668	-0.000411524
	-2.49599	-0.000292383
	-2.4953	-0.000280526
	-2.49461	-0.000323593
	-2.49393	-0.000302309
	-2.49324	-0.000357755
	-2.49255	-0.000405327
	-2.49186	-0.000378729
	-2.49118	-0.000397827
	-2.49049	-0.000277536
	-2.4898	-0.000342597
	-2.48911	-0.000264893
	-2.48843	-0.000159856
	-2.48774	-3.63479e-05
	-2.48705	-0.000119579
	-2.48636	-0.000185292
	-2.48568	-0.000235104
	-2.48499	-0.000153253
	-2.4843	-0.000162285
	-2.48361	-0.000231721
	-2.48293	-0.000283926
	-2.48224	-0.000365826
	-2.48155	-0.000238205
	-2.48087	-0.000160652
	-2.48018	-0.000330372
	-2.47949	-0.000253182
	-2.4788	-0.000226251
	-2.47812	-0.000287748
	-2.47743	-0.000285929
	-2.47674	-0.000377453
	-2.47605	-0.000385848
	-2.47537	-0.000381911
	-2.47468	-0.000284573
	-2.47399	-0.000314631
	-2.4733	-0.000328789
	-2.47262	-0.000273038
	-2.47193	-0.000187407
	-2.47124	-0.00021555
	-2.47055	-0.000209759
	-2.46987	-0.000173147
	-2.46918	-0.000208327
	-2.46849	-0.000167221
	-2.4678	-0.000246508
	-2.46712	-0.000280011
	-2.46643	-0.000384283
	-2.46574	-0.000388477
	-2.46505	-0.000259078
	-2.46437	-0.000150025
	-2.46368	-0.000196958
	-2.46299	-0.000246251
	-2.4623	-0.000131442
	-2.46162	-0.000254078
	-2.46093	-0.000216676
	-2.46024	-0.000194528
	-2.45955	-0.000265676
	-2.45887	-0.000293251
	-2.45818	-0.000265513
	-2.45749	-0.000234818
	-2.45681	-0.000422171
	-2.45612	-0.000208617
	-2.45543	-0.000264836
	-2.45474	-0.000170218
	-2.45406	-0.000238014
	-2.45337	-0.000212714
	-2.45268	-0.000240981
	-2.45199	-0.000210581
	-2.45131	-4.17776e-05
	-2.45062	-7.94524e-05
	-2.44993	-0.000107846
	-2.44924	-0.00029267
	-2.44856	-0.000381791
	-2.44787	-0.000313911
	-2.44718	-7.80445e-05
	-2.44649	-6.30269e-07
	-2.44581	-6.14675e-05
	-2.44512	-0.000290476
	-2.44443	-0.000245869
	-2.44374	-0.000136752
	-2.44306	-0.000277509
	-2.44237	-0.000122401
	-2.44168	-0.00015941
	-2.44099	-0.000224738
	-2.44031	-0.000188942
	-2.43962	-0.000146197
	-2.43893	-0.000137641
	-2.43824	-0.000189197
	-2.43756	-0.000192659
	-2.43687	-0.00033884
	-2.43618	-0.000378154
	-2.43549	-0.000325135
	-2.43481	-0.000268865
	-2.43412	-0.000245976
	-2.43343	-0.000246101
	-2.43274	-0.000110351
	-2.43206	-0.000300366
	-2.43137	-0.000146834
	-2.43068	-0.000247662
	-2.43	-0.000378756
	-2.42931	-0.000502266
	-2.42862	-0.000343182
	-2.42793	-0.00031631
	-2.42725	-0.00013851
	-2.42656	-0.000166191
	-2.42587	-0.000257771
	-2.42518	-0.000320589
	-2.4245	-0.000245904
	-2.42381	-0.000266238
	-2.42312	-0.000260786
	-2.42243	-3.5152e-05
	-2.42175	-7.99105e-05
	-2.42106	-0.000280913
	-2.42037	-0.000453695
	-2.41968	-0.00031147
	-2.419	-0.000207014
	-2.41831	-0.000268429
	-2.41762	-0.000274975
	-2.41693	-0.000124304
	-2.41625	-0.000118743
	-2.41556	-0.000256053
	-2.41487	-0.000230959
	-2.41418	-0.000323068
	-2.4135	-0.000401492
	-2.41281	-0.000290358
	-2.41212	-0.000292289
	-2.41143	-0.00019017
	-2.41075	-0.000313505
	-2.41006	-0.000268597
	-2.40937	-0.000269093
	-2.40868	-0.000155037
	-2.408	-0.000112996
	-2.40731	-0.000272818
	-2.40662	-0.000240302
	-2.40593	-0.000196253
	-2.40525	-0.000274178
	-2.40456	-0.00024608
	-2.40387	-0.000235843
	-2.40319	-1.32186e-05
	-2.4025	-0.000118359
	-2.40181	-0.000283506
	-2.40112	-0.000108103
	-2.40044	-9.20895e-05
	-2.39975	-0.000103035
	-2.39906	-0.000142832
	-2.39837	-0.000221477
	-2.39769	-0.000173494
	-2.397	-4.54164e-05
	-2.39631	-0.000188562
	-2.39562	-0.000188489
	-2.39494	-0.00010859
	-2.39425	-0.00018372
	-2.39356	-0.000247006
	-2.39287	-0.00027031
	-2.39219	-0.000154815
	-2.3915	-0.000216048
	-2.39081	-0.000247379
	-2.39012	-0.000150418
	-2.38944	-0.000250603
	-2.38875	-0.000322561
	-2.38806	-0.00030054
	-2.38737	-0.000374538
	-2.38669	-0.000294418
	-2.386	-0.000316005
	-2.38531	-0.000155808
	-2.38462	-5.09549e-05
	-2.38394	-0.000210915
	-2.38325	-0.000266476
	-2.38256	-0.000193599
	-2.38187	-0.00013663
	-2.38119	-0.00028482
	-2.3805	-0.000269697
	-2.37981	-0.000245677
	-2.37913	-0.000187036
	-2.37844	-0.00035135
	-2.37775	-0.000364096
	-2.37706	-0.000203433
	-2.37638	-0.000190262
	-2.37569	-0.000147981
	-2.375	-0.000214078
	-2.37431	-0.000358117
	-2.37363	-0.000119891
	-2.37294	-0.000249214
	-2.37225	-0.000286038
	-2.37156	-0.000316862
	-2.37088	-0.000303156
	-2.37019	-0.000143024
	-2.3695	-0.000176926
	-2.36881	-0.000114498
	-2.36813	-0.000253477
	-2.36744	-0.000223512
	-2.36675	-9.06174e-05
	-2.36606	-0.000239355
	-2.36538	-0.000200089
	-2.36469	-0.00022013
	-2.364	-4.07867e-05
	-2.36331	-0.000280962
	-2.36263	-0.000150455
	-2.36194	-0.0003172
	-2.36125	-0.000246273
	-2.36056	-0.000325361
	-2.35988	-0.000315937
	-2.35919	-0.000228412
	-2.3585	-0.000304781
	-2.35781	-0.000373895
	-2.35713	-0.000414641
	-2.35644	-0.000307188
	-2.35575	-0.00035013
	-2.35506	-0.00010518
	-2.35438	-0.000236749
	-2.35369	-0.000267318
	-2.353	-0.000294458
	-2.35232	-0.000285266
	-2.35163	-0.000249135
	-2.35094	-0.000234683
	-2.35025	5.26162e-05
	-2.34957	-0.000133756
	-2.34888	-0.00016228
	-2.34819	-0.000198793
	-2.3475	-0.000398162
	-2.34682	-0.00029986
	-2.34613	-0.000228266
	-2.34544	-0.000246432
	-2.34475	-0.000177672
	-2.34407	-0.000229689
	-2.34338	-0.000338383
	-2.34269	-0.00017327
	-2.342	-0.000185222
	-2.34132	-0.0002671
	-2.34063	-0.000370215
	-2.33994	-0.000210043
	-2.33925	-0.000173502
	-2.33857	-0.000225958
	-2.33788	-0.000235755
	-2.33719	-0.000224594
	-2.3365	-0.000215037
	-2.33582	-0.000151683
	-2.33513	-0.000153582
	-2.33444	-0.000166284
	-2.33375	-0.000264936
	-2.33307	-0.00025021
	-2.33238	-0.000381737
	-2.33169	-0.000305003
	-2.331	-0.000294057
	-2.33032	-0.000247624
	-2.32963	-0.00022066
	-2.32894	-0.000237386
	-2.32826	-0.000343389
	-2.32757	-0.000259686
	-2.32688	-0.000122963
	-2.32619	-0.000231743
	-2.32551	-0.000190152
	-2.32482	-0.000148959
	-2.32413	-0.000252322
	-2.32344	-0.00016506
	-2.32276	-0.000143842
	-2.32207	-0.000248708
	-2.32138	-0.000231923
	-2.32069	-0.000182637
	-2.32001	-0.00026481
	-2.31932	-0.000190568
	-2.31863	-0.000199398
	-2.31794	-0.000148498
	-2.31726	-0.00021212
	-2.31657	-0.00016659
	-2.31588	-0.000288396
	-2.31519	-0.000268604
	-2.31451	-0.000293124
	-2.31382	-0.000221385
	-2.31313	-0.000345001
	-2.31244	-0.000241977
	-2.31176	-0.000298695
	-2.31107	-0.000252919
	-2.31038	-0.000240725
	-2.30969	-0.000154587
	-2.30901	-7.15017e-05
	-2.30832	-0.000252587
	-2.30763	-0.000264491
	-2.30694	-0.000358192
	-2.30626	-0.000369919
	-2.30557	-0.000316862
	-2.30488	-0.000182663
	-2.30419	-0.000261118
	-2.30351	-0.000125431
	-2.30282	-9.5358e-05
	-2.30213	-0.000277069
	-2.30145	-0.000202287
	-2.30076	-0.000151059
	-2.30007	-0.000193654
	-2.29938	-0.0002659
	-2.2987	-0.000198806
	-2.29801	-0.000169858
	-2.29732	-0.000260503
	-2.29663	-0.000346803
	-2.29595	-0.000198035
	-2.29526	-0.000269635
	-2.29457	-0.000343009
	-2.29388	-0.000321256
	-2.2932	-0.00029561
	-2.29251	-0.000229753
	-2.29182	-0.000236176
	-2.29113	-0.00024713
	-2.29045	-0.000265147
	-2.28976	-0.000229653
	-2.28907	-0.000266483
	-2.28838	-0.000314265
	-2.2877	-0.000362365
	-2.28701	-0.000353742
	-2.28632	-0.000399398
	-2.28563	-0.000361548
	-2.28495	-0.00024842
	-2.28426	-0.000195263
	-2.28357	-0.000156629
	-2.28288	-0.00025085
	-2.2822	-0.000126193
	-2.28151	-4.12599e-05
	-2.28082	-0.000177919
	-2.28013	-0.000176687
	-2.27945	-0.000123283
	-2.27876	-0.000186321
	-2.27807	-0.000220589
	-2.27738	-0.000243725
	-2.2767	-0.00027542
	-2.27601	-0.000356039
	-2.27532	-0.00017581
	-2.27464	-0.000299896
	-2.27395	-0.000342263
	-2.27326	-0.000393325
	-2.27257	-0.000192439
	-2.27189	-0.000190201
	-2.2712	-0.000178424
	-2.27051	-0.000217528
	-2.26982	-0.000276536
	-2.26914	-0.000311758
	-2.26845	-0.000301796
	-2.26776	-0.000165405
	-2.26707	-0.000269407
	-2.26639	-0.000303984
	-2.2657	-0.000272676
	-2.26501	-9.20895e-05
	-2.26432	-0.000189915
	-2.26364	-7.64764e-05
	-2.26295	-9.84868e-05
	-2.26226	6.24265e-06
	-2.26157	-0.000250838
	-2.26089	-0.000203771
	-2.2602	-0.000271049
	-2.25951	-9.79604e-05
	-2.25882	-2.66474e-05
	-2.25814	-0.000186068
	-2.25745	-0.000263858
	-2.25676	-5.93661e-05
	-2.25607	-0.000159962
	-2.25539	-0.00024604
	-2.2547	-0.000408531
	-2.25401	-0.000283443
	-2.25332	-0.000235192
	-2.25264	-0.000198524
	-2.25195	-0.000213552
	-2.25126	-0.000237254
	-2.25058	-0.000288192
	-2.24989	-0.000203374
	-2.2492	-9.25764e-05
	-2.24851	-0.000320507
	-2.24783	-0.000369952
	-2.24714	-0.000366543
	-2.24645	-0.000264093
	-2.24576	-0.000254128
	-2.24508	-0.00016721
	-2.24439	-0.000335768
	-2.2437	-0.000215946
	-2.24301	-0.000205761
	-2.24233	-0.000256013
	-2.24164	-0.000223847
	-2.24095	-0.000335327
	-2.24026	-0.000228723
	-2.23958	-0.000218631
	-2.23889	-0.000146631
	-2.2382	-0.000287791
	-2.23751	-0.000126227
	-2.23683	-0.000240518
	-2.23614	-0.000177694
	-2.23545	-0.000204056
	-2.23476	-0.000221325
	-2.23408	-0.000359619
	-2.23339	-0.000253978
	-2.2327	-0.000316192
	-2.23201	-0.000156631
	-2.23133	-0.00037277
	-2.23064	-0.000323126
	-2.22995	-0.000246041
	-2.22926	-0.000169395
	-2.22858	-4.73305e-05
	-2.22789	-0.000242987
	-2.2272	-0.000266792
	-2.22651	-0.00017329
	-2.22583	-0.000323183
	-2.22514	-0.00048796
	-2.22445	-0.000189967
	-2.22377	-6.39431e-05
	-2.22308	-0.000170179
	-2.22239	-0.000201423
	-2.2217	-0.000134838
	-2.22102	-0.000246466
	-2.22033	-0.000260798
	-2.21964	-0.000233818
	-2.21895	-0.000259995
	-2.21827	-0.000256269
	-2.21758	-0.000239652
	-2.21689	-0.000311063
	-2.2162	-0.000211443
	-2.21552	-0.000334489
	-2.21483	-0.000220539
	-2.21414	-0.000133157
	-2.21345	-0.000102356
	-2.21277	-2.93513e-05
	-2.21208	-0.000153844
	-2.21139	-0.000271395
	-2.2107	-0.000194871
	-2.21002	-0.000265272
	-2.20933	-0.000236375
	-2.20864	-0.000144845
	-2.20795	-0.000102767
	-2.20727	-0.000292784
	-2.20658	-0.000422125
	-2.20589	-0.000243729
	-2.2052	-0.000198716
	-2.20452	-0.000164263
	-2.20383	-0.000127933
	-2.20314	-0.000148153
	-2.20245	-0.000262136
	-2.20177	-0.000167297
	-2.20108	-0.000255721
	-2.20039	-0.000202491
	-2.1997	-0.000187336
	-2.19902	-0.000204793
	-2.19833	-0.000267268
	-2.19764	-0.000337841
	-2.19696	-0.000210148
	-2.19627	-0.00022711
	-2.19558	-7.8036e-05
	-2.19489	-0.000224239
	-2.19421	-0.000190466
	-2.19352	-0.000224275
	-2.19283	-0.000227439
	-2.19214	-0.000193419
	-2.19146	-0.000267267
	-2.19077	-0.000270128
	-2.19008	-0.000203499
	-2.18939	-0.000150982
	-2.18871	-0.000128826
	-2.18802	-0.000116551
	-2.18733	-0.000297747
	-2.18664	-0.000280359
	-2.18596	-0.000252115
	-2.18527	-0.000205201
	-2.18458	-0.000206756
	-2.18389	-0.000304182
	-2.18321	-0.00022308
	-2.18252	-0.00029343
	-2.18183	-0.000337485
	-2.18114	-0.000385321
	-2.18046	-0.000319779
	-2.17977	-0.000269119
	-2.17908	-0.000221612
	-2.17839	-0.000153045
	-2.17771	-0.000104946
	-2.17702	-0.000117585
	-2.17633	-0.000265799
	-2.17564	-0.000337356
	-2.17496	-0.000131556
	-2.17427	-0.000166405
	-2.17358	-0.00017526
	-2.1729	-0.000159144
	-2.17221	-4.38458e-05
	-2.17152	-0.000213333
	-2.17083	-7.54425e-05
	-2.17015	-8.428e-05
	-2.16946	-0.000242661
	-2.16877	-0.00024861
	-2.16808	-0.000136357
	-2.1674	-0.000289641
	-2.16671	-0.000256344
	-2.16602	-0.000171728
	-2.16533	-6.1512e-05
	-2.16465	-0.000148886
	-2.16396	-8.06879e-05
	-2.16327	-2.0577e-05
	-2.16258	-1.86653e-05
	-2.1619	-0.000132799
	-2.16121	-0.000104426
	-2.16052	-7.16277e-05
	-2.15983	-0.000114199
	-2.15915	-0.000107337
	-2.15846	-2.72744e-05
	-2.15777	-5.80417e-05
	-2.15708	-0.000212763
	-2.1564	-0.000114412
	-2.15571	-0.000261737
	-2.15502	-0.000246102
	-2.15433	-0.000290268
	-2.15365	-0.000242603
	-2.15296	-9.76753e-05
	-2.15227	-6.72712e-05
	-2.15158	-0.000236229
	-2.1509	-0.000194511
	-2.15021	-0.000259072
	-2.14952	-8.92357e-05
	-2.14883	-0.000280362
	-2.14815	-0.000308145
	-2.14746	-0.000260884
	-2.14677	-0.000194056
	-2.14609	-0.000229992
	-2.1454	-0.000240711
	-2.14471	-0.000217886
	-2.14402	-0.000197294
	-2.14334	-0.000182326
	-2.14265	-0.000158222
	-2.14196	-0.000141088
	-2.14127	-0.000146209
	-2.14059	-0.000295708
	-2.1399	-0.000357596
	-2.13921	-0.000312293
	-2.13852	-0.000354921
	-2.13784	-0.000275349
	-2.13715	-0.000186876
	-2.13646	-0.000150502
	-2.13577	-0.000205007
	-2.13509	-0.00012783
	-2.1344	-0.000248945
	-2.13371	-0.000345206
	-2.13302	-0.000373188
	-2.13234	-0.000112224
	-2.13165	-7.57271e-05
	-2.13096	-0.000116135
	-2.13027	-7.53348e-05
	-2.12959	-0.000128504
	-2.1289	-0.000260849
	-2.12821	-0.000304529
	-2.12752	-0.000221065
	-2.12684	-0.00026338
	-2.12615	-0.000324323
	-2.12546	-0.000306526
	-2.12477	-0.000350444
	-2.12409	-0.000254033
	-2.1234	-0.000396066
	-2.12271	-0.000260983
	-2.12203	-0.000161669
	-2.12134	-0.000282954
	-2.12065	-0.000341872
	-2.11996	-0.000296328
	-2.11928	-0.000277553
	-2.11859	-0.000339467
	-2.1179	-0.000356048
	-2.11721	-0.000280122
	-2.11653	-2.42426e-05
	-2.11584	-0.000250152
	-2.11515	-0.000145854
	-2.11446	-0.000249067
	-2.11378	-0.000281618
	-2.11309	-0.000369598
	-2.1124	-0.000121263
	-2.11171	-0.000149474
	-2.11103	-0.000224138
	-2.11034	-0.000245779
	-2.10965	-0.000297731
	-2.10896	-0.000423408
	-2.10828	-0.000219417
	-2.10759	-0.000300619
	-2.1069	-0.000220253
	-2.10621	-0.000218686
	-2.10553	-0.000377635
	-2.10484	-0.000266867
	-2.10415	-0.000341518
	-2.10346	-0.000192139
	-2.10278	-0.000103873
	-2.10209	-0.000182403
	-2.1014	-0.000224035
	-2.10071	-0.000284436
	-2.10003	-0.00015011
	-2.09934	-0.000259181
	-2.09865	-0.000241027
	-2.09796	-0.000199245
	-2.09728	-0.000395676
	-2.09659	-0.000293526
	-2.0959	-0.000128615
	-2.09522	-8.90966e-05
	-2.09453	-9.58117e-05
	-2.09384	-4.98178e-05
	-2.09315	-0.000130052
	-2.09247	-0.000278819
	-2.09178	-0.000270286
	-2.09109	-0.000268413
	-2.0904	-0.000218099
	-2.08972	-0.000159272
	-2.08903	-0.000165233
	-2.08834	-0.000229693
	-2.08765	-0.000119332
	-2.08697	-9.3795e-05
	-2.08628	-7.22302e-05
	-2.08559	-8.87541e-05
	-2.0849	-0.000155663
	-2.08422	-0.000120122
	-2.08353	-0.000139518
	-2.08284	-0.000171197
	-2.08215	-0.000149676
	-2.08147	-0.000194437
	-2.08078	-0.00036594
	-2.08009	-0.0002964
	-2.0794	-0.000203036
	-2.07872	-0.000268326
	-2.07803	-0.000107989
	-2.07734	-0.000180598
	-2.07665	-0.000246027
	-2.07597	-6.73449e-05
	-2.07528	-0.000192941
	-2.07459	-0.000172098
	-2.0739	-0.000264795
	-2.07322	-0.000310547
	-2.07253	-0.000234453
	-2.07184	-0.000183438
	-2.07115	-0.000123353
	-2.07047	-3.69766e-05
	-2.06978	-0.000124344
	-2.06909	-0.000231409
	-2.06841	-0.000216838
	-2.06772	-0.00019817
	-2.06703	-0.000108205
	-2.06634	-0.000202424
	-2.06566	-4.96373e-05
	-2.06497	-2.65951e-05
	-2.06428	-7.71173e-05
	-2.06359	-5.05399e-05
	-2.06291	-0.000256714
	-2.06222	-0.000286398
	-2.06153	-8.47561e-05
	-2.06084	-0.000198641
	-2.06016	-0.000169255
	-2.05947	-0.000104606
	-2.05878	-0.000176949
	-2.05809	-0.000363048
	-2.05741	-0.000376991
	-2.05672	-0.000240558
	-2.05603	-0.000311341
	-2.05534	-0.000229924
	-2.05466	-0.00017448
	-2.05397	-0.000324258
	-2.05328	-0.000223932
	-2.05259	-0.000275217
	-2.05191	-0.000252076
	-2.05122	-0.000275753
	-2.05053	-0.000204905
	-2.04984	-0.000158382
	-2.04916	-3.99155e-05
	-2.04847	-6.04962e-05
	-2.04778	-9.18877e-05
	-2.04709	-9.78077e-05
	-2.04641	-0.000141475
	-2.04572	-0.000139721
	-2.04503	-0.000138783
	-2.04435	-0.000323393
	-2.04366	-0.000395785
	-2.04297	-0.000197562
	-2.04228	-0.000229989
	-2.0416	-0.000317859
	-2.04091	-0.000122395
	-2.04022	-7.46237e-05
	-2.03953	-8.17483e-05
	-2.03885	-0.000200214
	-2.03816	-0.000319488
	-2.03747	-0.000344605
	-2.03678	-0.000304218
	-2.0361	-0.00024369
	-2.03541	-0.00012596
	-2.03472	-0.000216945
	-2.03403	-0.000227205
	-2.03335	-0.000271367
	-2.03266	-0.000307795
	-2.03197	-0.000285051
	-2.03128	-0.000286762
	-2.0306	-0.000192545
	-2.02991	-0.000130299
	-2.02922	-0.000115844
	-2.02853	-6.18216e-05
	-2.02785	-0.000198199
	-2.02716	-0.000153185
	-2.02647	-0.000278502
	-2.02578	-0.000218796
	-2.0251	-0.000178055
	-2.02441	-0.00019018
	-2.02372	-0.000364285
	-2.02303	-0.000265959
	-2.02235	-0.000277042
	-2.02166	-0.000167088
	-2.02097	-0.000103853
	-2.02028	-0.000179176
	-2.0196	-0.000149144
	-2.01891	-0.000274873
	-2.01822	-0.000206893
	-2.01754	-0.000279931
	-2.01685	-0.000257596
	-2.01616	-0.000242548
	-2.01547	-0.000178379
	-2.01479	-0.000207862
	-2.0141	-0.000126032
	-2.01341	-0.000196465
	-2.01272	-0.000217198
	-2.01204	-0.000134334
	-2.01135	-0.000285385
	-2.01066	-0.000115475
	-2.00997	-0.000272798
	-2.00929	-3.01707e-05
	-2.0086	-0.000114536
	-2.00791	-6.99792e-05
	-2.00722	-0.000139374
	-2.00654	-8.65597e-05
	-2.00585	-8.68073e-05
	-2.00516	-0.000152494
	-2.00447	-0.000137842
	-2.00379	-0.000118826
	-2.0031	-0.000171002
	-2.00241	-0.000255647
	-2.00172	-0.000152798
	-2.00104	-0.000247856
	-2.00035	-0.000227369
	-1.99966	-0.000152886
	-1.99897	-0.000156129
	-1.99829	-0.000152694
	-1.9976	-0.000193644
	-1.99691	-0.000143559
	-1.99622	-0.000141586
	-1.99554	1.74378e-05
	-1.99485	-0.000236572
	-1.99416	-0.00029137
	-1.99347	-7.14547e-05
	-1.99279	-0.000214072
	-1.9921	-0.000262785
	-1.99141	-7.33283e-05
	-1.99073	-0.000259049
	-1.99004	-0.000304682
	-1.98935	-0.000175223
	-1.98866	-0.00026111
	-1.98798	-0.000325504
	-1.98729	-0.000145563
	-1.9866	-0.000155181
	-1.98591	-0.000283835
	-1.98523	-0.000217337
	-1.98454	-0.000377286
	-1.98385	-0.000275196
	-1.98316	-0.000177687
	-1.98248	-0.000294119
	-1.98179	-0.00028012
	-1.9811	-0.000308854
	-1.98041	-0.00018628
	-1.97973	-0.000202356
	-1.97904	-0.000235883
	-1.97835	-0.000188775
	-1.97766	-0.000339052
	-1.97698	-0.000284073
	-1.97629	-0.000189047
	-1.9756	-0.000231624
	-1.97491	-3.48258e-05
	-1.97423	-4.89523e-05
	-1.97354	-8.31452e-06
	-1.97285	-0.000118084
	-1.97216	-0.000172144
	-1.97148	-7.6822e-05
	-1.97079	-0.000175239
	-1.9701	-0.000310644
	-1.96941	-0.000217393
	-1.96873	-0.000180742
	-1.96804	-0.000197793
	-1.96735	-0.000217489
	-1.96667	-0.000183234
	-1.96598	-0.000192882
	-1.96529	-0.000102187
	-1.9646	-9.694e-05
	-1.96392	-0.000205873
	-1.96323	-0.00024184
	-1.96254	-0.000196762
	-1.96185	-8.74172e-05
	-1.96117	-0.000286599
	-1.96048	-0.000228295
	-1.95979	-0.000352749
	-1.9591	-0.00025271
	-1.95842	-0.000286751
	-1.95773	-0.000294567
	-1.95704	-0.000221109
	-1.95635	-0.000117315
	-1.95567	-2.84854e-05
	-1.95498	-0.000175765
	-1.95429	-0.000208932
	-1.9536	-0.000260483
	-1.95292	-0.000187704
	-1.95223	-0.00025334
	-1.95154	-0.000176645
	-1.95085	-0.000195673
	-1.95017	-0.000323723
	-1.94948	-0.000220329
	-1.94879	-0.000220174
	-1.9481	-3.66538e-05
	-1.94742	-3.12628e-05
	-1.94673	-7.21857e-06
	-1.94604	-0.000125011
	-1.94535	2.06633e-05
	-1.94467	-2.69674e-05
	-1.94398	-0.000106693
	-1.94329	-0.000195789
	-1.9426	-0.000244942
	-1.94192	-0.000219767
	-1.94123	-0.000120183
	-1.94054	-0.00010076
	-1.93986	-0.000285264
	-1.93917	-9.08209e-05
	-1.93848	-0.000249461
	-1.93779	-0.000288331
	-1.93711	-0.00015717
	-1.93642	-9.05017e-05
	-1.93573	-7.10966e-05
	-1.93504	-0.000133191
	-1.93436	-0.000140255
	-1.93367	-0.000216132
	-1.93298	-0.000379708
	-1.93229	-0.000132637
	-1.93161	-0.000279485
	-1.93092	-0.000361964
	-1.93023	-0.000144443
	-1.92954	-0.000116621
	-1.92886	-3.67031e-05
	-1.92817	-0.000115693
	-1.92748	-6.93327e-05
	-1.92679	-2.42664e-05
	-1.92611	-0.000114675
	-1.92542	-0.000180432
	-1.92473	-0.000228313
	-1.92404	-0.000187573
	-1.92336	-0.000148667
	-1.92267	5.87723e-05
	-1.92198	-0.000155899
	-1.92129	-0.000225916
	-1.92061	-0.00019691
	-1.91992	-0.000119784
	-1.91923	-0.00018274
	-1.91854	-0.000163404
	-1.91786	-0.000287965
	-1.91717	-0.000282103
	-1.91648	-0.000122003
	-1.9158	-0.000317166
	-1.91511	-0.000143766
	-1.91442	-0.000111193
	-1.91373	-0.000208567
	-1.91305	-0.000397825
	-1.91236	-0.000379868
	-1.91167	-0.000241161
	-1.91098	-7.69421e-05
	-1.9103	-0.000122114
	-1.90961	-0.000174454
	-1.90892	-0.000183047
	-1.90823	-0.000144992
	-1.90755	-0.000169334
	-1.90686	-0.000172264
	-1.90617	-0.000315886
	-1.90548	-0.000287206
	-1.9048	-0.000311075
	-1.90411	-0.000229687
	-1.90342	-0.000306655
	-1.90273	-0.000442769
	-1.90205	-9.14694e-05
	-1.90136	-5.78958e-05
	-1.90067	-8.34574e-05
	-1.89998	-0.000156348
	-1.8993	-0.000143736
	-1.89861	-6.53596e-05
	-1.89792	-9.357e-05
	-1.89723	-0.000198674
	-1.89655	-0.00021802
	-1.89586	-0.000298116
	-1.89517	-8.32347e-05
	-1.89448	-0.000130836
	-1.8938	-0.000278445
	-1.89311	-3.55152e-05
	-1.89242	-0.000180035
	-1.89173	-0.000278451
	-1.89105	-0.000163857
	-1.89036	-7.7541e-05
	-1.88967	-0.000149264
	-1.88899	-0.000234993
	-1.8883	-0.000160321
	-1.88761	-0.000141502
	-1.88692	-1.08218e-05
	-1.88624	-1.81255e-05
	-1.88555	-0.00020224
	-1.88486	-0.000117084
	-1.88417	-8.70733e-05
	-1.88349	-0.000154029
	-1.8828	-0.000331088
	-1.88211	-0.000173279
	-1.88142	-0.000168421
	-1.88074	-4.46223e-05
	-1.88005	-6.34658e-05
	-1.87936	-0.000172557
	-1.87867	-0.000204024
	-1.87799	-0.000151077
	-1.8773	-3.72821e-05
	-1.87661	1.69999e-05
	-1.87592	-0.000302622
	-1.87524	-0.000230648
	-1.87455	-0.000278359
	-1.87386	-0.00021156
	-1.87317	-0.000196701
	-1.87249	-0.000118477
	-1.8718	-0.000135239
	-1.87111	-0.000183866
	-1.87042	-8.43767e-05
	-1.86974	-0.000188873
	-1.86905	-0.000316515
	-1.86836	-0.000215506
	-1.86767	-0.000156175
	-1.86699	-0.000302146
	-1.8663	-0.000238577
	-1.86561	-0.000427909
	-1.86492	-0.000292937
	-1.86424	-0.00017739
	-1.86355	-0.000107871
	-1.86286	-7.66039e-05
	-1.86218	-0.000204939
	-1.86149	-0.000276012
	-1.8608	-0.000224327
	-1.86011	-0.000190693
	-1.85943	-0.000229822
	-1.85874	-0.000105563
	-1.85805	-3.30744e-05
	-1.85736	-5.59522e-05
	-1.85668	-0.000273123
	-1.85599	-0.000230095
	-1.8553	-0.000185953
	-1.85461	-0.000243185
	-1.85393	-0.000203021
	-1.85324	3.76463e-06
	-1.85255	-0.00020979
	-1.85186	-0.000237205
	-1.85118	-0.000193926
	-1.85049	-0.000244248
	-1.8498	-0.000200693
	-1.84911	-9.60727e-05
	-1.84843	-0.00011246
	-1.84774	-0.000191946
	-1.84705	-0.00020297
	-1.84636	-0.000188285
	-1.84568	-0.000114346
	-1.84499	-0.000187504
	-1.8443	-9.21346e-05
	-1.84361	2.55225e-05
	-1.84293	-0.000108565
	-1.84224	-8.14666e-05
	-1.84155	-0.00020806
	-1.84086	-0.000101251
	-1.84018	9.36626e-06
	-1.83949	-0.000175542
	-1.8388	-0.000206897
	-1.83812	-0.000157095
	-1.83743	-0.000328448
	-1.83674	-0.00024414
	-1.83605	-0.000151667
	-1.83537	-0.000257959
	-1.83468	-0.000119539
	-1.83399	-0.000269245
	-1.8333	-0.000128822
	-1.83262	-0.000146967
	-1.83193	-9.29754e-05
	-1.83124	-0.000251639
	-1.83055	-0.000237006
	-1.82987	-0.000305362
	-1.82918	-0.000318774
	-1.82849	-0.000210246
	-1.8278	-0.000217929
	-1.82712	-9.03756e-05
	-1.82643	-0.00020764
	-1.82574	-0.00017885
	-1.82505	-0.000168334
	-1.82437	-0.000132741
	-1.82368	-8.71403e-05
	-1.82299	-0.0002218
	-1.8223	-0.00012022
	-1.82162	-0.00014179
	-1.82093	-0.000134865
	-1.82024	-0.00013056
	-1.81955	-0.000321425
	-1.81887	-0.000372242
	-1.81818	-0.000280936
	-1.81749	-0.000124104
	-1.8168	-5.64526e-05
	-1.81612	-0.00024708
	-1.81543	-0.000254422
	-1.81474	-0.00016406
	-1.81405	-0.000217432
	-1.81337	-0.000249104
	-1.81268	-0.000236751
	-1.81199	-0.000240527
	-1.81131	-0.000134323
	-1.81062	-7.95356e-05
	-1.80993	-0.000126902
	-1.80924	-0.000326565
	-1.80856	-0.000205823
	-1.80787	-0.000153912
	-1.80718	-0.000188856
	-1.80649	-4.66788e-05
	-1.80581	-0.00031143
	-1.80512	-0.000338922
	-1.80443	-0.000194766
	-1.80374	-0.00027885
	-1.80306	-0.000180489
	-1.80237	-0.000247283
	-1.80168	-0.000145001
	-1.80099	-5.42327e-05
	-1.80031	7.28655e-06
	-1.79962	-0.00012035
	-1.79893	-0.000139386
	-1.79824	-4.80446e-05
	-1.79756	-0.000109722
	-1.79687	-0.000240194
	-1.79618	-9.59836e-05
	-1.79549	-0.00017814
	-1.79481	-0.000268413
	-1.79412	-0.000158941
	-1.79343	-9.80594e-05
	-1.79274	-0.000170077
	-1.79206	-6.68539e-05
	-1.79137	-1.39684e-05
	-1.79068	-0.000127551
	-1.78999	-6.9118e-05
	-1.78931	-0.000203855
	-1.78862	-0.000295037
	-1.78793	-0.000225232
	-1.78724	-0.000169371
	-1.78656	-0.000192703
	-1.78587	-0.00040947
	-1.78518	-0.000320975
	-1.7845	-0.000287943
	-1.78381	-9.88499e-05
	-1.78312	-0.000163313
	-1.78243	-0.00029507
	-1.78175	-0.000118869
	-1.78106	-4.96125e-05
	-1.78037	-0.000186835
	-1.77968	-6.84315e-05
	-1.779	-5.48292e-05
	-1.77831	-0.000177184
	-1.77762	-0.000127809
	-1.77693	-7.08161e-05
	-1.77625	-0.000123179
	-1.77556	-8.68746e-05
	-1.77487	-0.000321645
	-1.77418	-0.00024301
	-1.7735	-0.000173278
	-1.77281	-0.000254076
	-1.77212	-0.000245379
	-1.77143	-0.000278658
	-1.77075	-0.000195697
	-1.77006	-0.000167098
	-1.76937	-0.000170543
	-1.76868	-9.79132e-05
	-1.768	-0.00026473
	-1.76731	-0.000298163
	-1.76662	-0.000267019
	-1.76593	-0.000210593
	-1.76525	-0.000107791
	-1.76456	-0.000192689
	-1.76387	-0.000115439
	-1.76318	-0.000201301
	-1.7625	-0.000138202
	-1.76181	-2.91416e-05
	-1.76112	-8.93943e-05
	-1.76044	-0.000155183
	-1.75975	-6.22737e-05
	-1.75906	-5.94149e-05
	-1.75837	4.26353e-06
	-1.75769	-0.00010404
	-1.757	-1.10671e-05
	-1.75631	-0.000126846
	-1.75562	-0.000159442
	-1.75494	-0.000219209
	-1.75425	-6.30349e-05
	-1.75356	-0.000119274
	-1.75287	-0.000189875
	-1.75219	-0.000220469
	-1.7515	-0.000113725
	-1.75081	-0.000278189
	-1.75012	-0.000264335
	-1.74944	-0.000269564
	-1.74875	-0.000136348
	-1.74806	-0.000265393
	-1.74737	-0.000182573
	-1.74669	-0.000122093
	-1.746	-6.43762e-05
	-1.74531	-5.17884e-05
	-1.74462	8.10309e-05
	-1.74394	-0.00012188
	-1.74325	-7.99713e-05
	-1.74256	-0.000175797
	-1.74187	-0.000338538
	-1.74119	-0.000135224
	-1.7405	-0.000170577
	-1.73981	-7.78188e-05
	-1.73912	-0.000229839
	-1.73844	-0.00019723
	-1.73775	-9.5991e-05
	-1.73706	-0.000108355
	-1.73637	-5.81673e-05
	-1.73569	6.49377e-05
	-1.735	7.45122e-05
	-1.73431	-4.48599e-05
	-1.73363	-0.000205027
	-1.73294	-0.000186663
	-1.73225	-0.000202814
	-1.73156	-7.23143e-05
	-1.73088	-8.71746e-05
	-1.73019	-0.000182266
	-1.7295	-0.000144621
	-1.72881	-7.14792e-06
	-1.72813	-0.000170814
	-1.72744	-0.00014646
	-1.72675	-0.00012173
	-1.72606	-9.37995e-05
	-1.72538	-0.000229541
	-1.72469	-0.000145104
	-1.724	-8.82087e-05
	-1.72331	2.86754e-05
	-1.72263	1.87067e-05
	-1.72194	-9.28259e-05
	-1.72125	-0.000108268
	-1.72056	-9.67684e-05
	-1.71988	-0.000109159
	-1.71919	-0.000141244
	-1.7185	-0.000170252
	-1.71781	-2.75313e-05
	-1.71713	-0.00017911
	-1.71644	-0.000236798
	-1.71575	-0.000313661
	-1.71506	-0.000272584
	-1.71438	-0.000164813
	-1.71369	-0.000298435
	-1.713	-0.000288719
	-1.71231	-0.000185182
	-1.71163	-0.000122732
	-1.71094	-0.000157037
	-1.71025	-9.46903e-05
	-1.70957	-0.000259407
	-1.70888	-9.45316e-05
	-1.70819	-0.000184544
	-1.7075	-0.000161759
	-1.70682	-0.000213338
	-1.70613	-0.000315099
	-1.70544	-0.000251553
	-1.70475	-0.000172317
	-1.70407	-1.96393e-05
	-1.70338	-0.000171334
	-1.70269	-0.000144941
	-1.702	-5.29228e-05
	-1.70132	-0.000141542
	-1.70063	-0.000232592
	-1.69994	-0.000298889
	-1.69925	-0.000211599
	-1.69857	-8.5628e-05
	-1.69788	-0.000177716
	-1.69719	-0.000134215
	-1.6965	-0.000209609
	-1.69582	-0.000245049
	-1.69513	-0.000203373
	-1.69444	-0.000112689
	-1.69375	-2.60212e-05
	-1.69307	-0.000208418
	-1.69238	-0.000177451
	-1.69169	-2.1883e-05
	-1.691	-3.17994e-05
	-1.69032	-0.000157066
	-1.68963	-0.000229917
	-1.68894	-5.34604e-05
	-1.68825	-0.00012662
	-1.68757	-0.000105995
	-1.68688	-2.27968e-05
	-1.68619	-0.000120047
	-1.6855	-0.000125246
	-1.68482	1.0389e-05
	-1.68413	-1.69429e-05
	-1.68344	-0.000192439
	-1.68276	-8.51352e-05
	-1.68207	-1.58363e-05
	-1.68138	-0.00028078
	-1.68069	-0.000241486
	-1.68001	-0.000265892
	-1.67932	-0.00017032
	-1.67863	-0.000315414
	-1.67794	-0.000415108
	-1.67726	-0.00018188
	-1.67657	-0.000396513
	-1.67588	-0.000246035
	-1.67519	-0.000260261
	-1.67451	-0.000441362
	-1.67382	-0.000307098
	-1.67313	-0.000273282
	-1.67244	-0.000224401
	-1.67176	-0.000104105
	-1.67107	-0.000117872
	-1.67038	-0.0003188
	-1.66969	-0.000230143
	-1.66901	-9.27093e-05
	-1.66832	-0.000170144
	-1.66763	-0.000187597
	-1.66694	-0.000130789
	-1.66626	-7.46622e-05
	-1.66557	4.66437e-05
	-1.66488	-0.000138855
	-1.66419	-0.000169767
	-1.66351	-0.000169796
	-1.66282	-0.0002075
	-1.66213	-0.000263172
	-1.66144	-8.4081e-05
	-1.66076	1.94822e-05
	-1.66007	-0.000160007
	-1.65938	-8.35498e-05
	-1.65869	-2.79097e-06
	-1.65801	-0.000115193
	-1.65732	-0.000163199
	-1.65663	-0.000132431
	-1.65595	-0.000142919
	-1.65526	-0.000172403
	-1.65457	-0.000161271
	-1.65388	-0.000221123
	-1.6532	-0.000102261
	-1.65251	-0.000169608
	-1.65182	-0.00011074
	-1.65113	-6.38643e-05
	-1.65045	-0.000185504
	-1.64976	-0.000186756
	-1.64907	3.21055e-05
	-1.64838	-7.52005e-05
	-1.6477	-0.000166484
	-1.64701	0.000147618
	-1.64632	9.903e-05
	-1.64563	-0.000123037
	-1.64495	-0.000148487
	-1.64426	-0.000116929
	-1.64357	-0.000328187
	-1.64288	-0.000274521
	-1.6422	-0.000153791
	-1.64151	-0.000120255
	-1.64082	2.47894e-05
	-1.64013	-0.000108883
	-1.63945	-0.000165908
	-1.63876	3.11154e-05
	-1.63807	-8.88311e-05
	-1.63738	-0.000116596
	-1.6367	-0.000123388
[truncated: 24,215 more rows]

## Sheet: Fig S4a
	N 1s XPS spectra of H3PO4@CTF-1								N 1s XPS spectra of CTF-1
		B.E.(eV)								B.E(eV)
		411.3	1488.54	1488.54	1488.54	1488.54	1488.54			411	3633.69	3638.74	3633.69	3633.69	3637.91	3634.52
		411.2	1438.9	1488.54	1488.54	1488.54	1488.54			410.9	3768.65	3638.84	3633.69	3633.69	3637.99	3634.54
		411.1	1349.32	1488.7	1488.7	1488.7	1488.7			410.8	3762.76	3638.55	3633.3	3633.3	3637.68	3634.18
		411	1537.36	1489.16	1489.16	1489.16	1489.16			410.7	3765.85	3638.29	3632.93	3632.93	3637.39	3633.83
		410.9	1427.1	1489.01	1489.01	1489.01	1489.01			410.6	3857.12	3638.02	3632.55	3632.55	3637.1	3633.47
		410.8	1555.76	1489.21	1489.21	1489.21	1489.21			410.5	3816.42	3637.49	3631.9	3631.9	3636.54	3632.85
		410.7	1533.06	1488.99	1488.99	1488.99	1488.99			410.4	3787.48	3637.07	3631.37	3631.37	3636.1	3632.34
		410.6	1563.49	1488.84	1488.84	1488.84	1488.84			410.3	3825.56	3636.74	3630.92	3630.92	3635.74	3631.92
		410.5	1495.92	1488.6	1488.6	1488.6	1488.6			410.2	3778.49	3636.31	3630.36	3630.36	3635.28	3631.39
		410.4	1426.63	1488.57	1488.57	1488.57	1488.57			410.1	3668.34	3636.01	3629.94	3629.94	3634.95	3631
		410.3	1433.02	1488.78	1488.78	1488.78	1488.78			410	3636.73	3636.04	3629.83	3629.83	3634.95	3630.92
		410.2	1371.46	1488.96	1488.96	1488.96	1488.96			409.9	3691.02	3636.16	3629.81	3629.81	3635.03	3630.93
		410.1	1601.09	1489.35	1489.35	1489.35	1489.35			409.8	3675.25	3636.12	3629.63	3629.63	3634.96	3630.79
		410	1487.4	1488.98	1488.98	1488.98	1488.98			409.7	3607.03	3636.14	3629.5	3629.5	3634.95	3630.7
		409.9	1442.1	1488.99	1488.99	1488.99	1488.99			409.6	3633.2	3636.36	3629.57	3629.57	3635.12	3630.8
		409.8	1402.73	1489.14	1489.14	1489.14	1489.14			409.5	3667.39	3636.51	3629.55	3629.55	3635.23	3630.83
		409.7	1471.77	1489.43	1489.43	1489.43	1489.43			409.4	3552.75	3636.56	3629.45	3629.45	3635.25	3630.76
		409.6	1353.55	1489.48	1489.48	1489.48	1489.48			409.3	3640.54	3636.95	3629.67	3629.67	3635.59	3631.02
		409.5	1434.15	1489.93	1489.93	1489.93	1489.93			409.2	3594.76	3637.1	3629.64	3629.64	3635.69	3631.04
		409.4	1425.14	1490.12	1490.12	1490.12	1490.12			409.1	3575.96	3637.38	3629.74	3629.74	3635.93	3631.19
		409.3	1455.06	1490.33	1490.33	1490.33	1490.33			409	3562.71	3637.73	3629.89	3629.89	3636.22	3631.39
		409.2	1419.06	1490.45	1490.45	1490.45	1490.45			408.9	3475.39	3638.12	3630.08	3630.08	3636.56	3631.64
		409.1	1438.29	1490.68	1490.68	1490.68	1490.68			408.8	3570.74	3638.77	3630.53	3630.53	3637.16	3632.14
		409	1440.03	1490.86	1490.86	1490.86	1490.86			408.7	3709.78	3639.15	3630.7	3630.7	3637.48	3632.37
		408.9	1437.56	1491.02	1491.02	1491.02	1491.02			408.6	3741.42	3639.15	3630.47	3630.47	3637.42	3632.21
		408.8	1462.37	1491.2	1491.2	1491.2	1491.2			408.5	3609.03	3639.06	3630.15	3630.15	3637.26	3631.95
		408.7	1408.6	1491.3	1491.3	1491.3	1491.3			408.4	3594.55	3639.37	3630.22	3630.22	3637.5	3632.08
		408.6	1326.4	1491.57	1491.57	1491.57	1491.57			408.3	3618.54	3639.72	3630.32	3630.32	3637.78	3632.26
		408.5	1430.56	1492.11	1492.11	1492.11	1492.11			408.2	3575.83	3640.02	3630.35	3630.35	3638	3632.37
		408.4	1468.85	1492.32	1492.32	1492.32	1492.32			408.1	3647.7	3640.45	3630.51	3630.51	3638.35	3632.61
		408.3	1450.67	1492.39	1492.39	1492.39	1492.39			408	3581.07	3640.69	3630.46	3630.46	3638.5	3632.65
		408.2	1526.63	1492.53	1492.53	1492.53	1492.53			407.9	3590.45	3641.14	3630.6	3630.6	3638.85	3632.89
		408.1	1453.79	1492.42	1492.42	1492.42	1492.42			407.8	3569.37	3641.57	3630.72	3630.72	3639.18	3633.11
		408	1427.16	1492.55	1492.55	1492.55	1492.55			407.7	3576.66	3642.07	3630.89	3630.89	3639.58	3633.39
		407.9	1506.32	1492.76	1492.76	1492.76	1492.76			407.6	3645.22	3642.58	3631.05	3631.05	3639.97	3633.66
		407.8	1455.53	1492.72	1492.72	1492.72	1492.72			407.5	3710.45	3642.9	3631.01	3631.01	3640.17	3633.74
		407.7	1480.77	1492.84	1492.84	1492.84	1492.84			407.4	3625.35	3643.06	3630.78	3630.78	3640.19	3633.65
		407.6	1462.97	1492.88	1492.88	1492.88	1492.88			407.3	3626.96	3643.48	3630.79	3630.79	3640.47	3633.8
		407.5	1512.77	1492.98	1492.98	1492.98	1492.98			407.2	3615.53	3643.92	3630.8	3630.8	3640.76	3633.97
		407.4	1481.93	1492.91	1492.91	1492.91	1492.91			407.1	3576.91	3644.41	3630.85	3630.85	3641.09	3634.18
		407.3	1403.91	1492.95	1492.95	1492.95	1492.95			407	3633.45	3645.04	3631	3631	3641.54	3634.51
		407.2	1424.72	1493.24	1493.24	1493.24	1493.24			406.9	3688.39	3645.54	3631	3631	3641.84	3634.69
		407.1	1418.68	1493.47	1493.47	1493.47	1493.47			406.8	3684.16	3645.91	3630.83	3630.83	3642.01	3634.74
		407	1488.07	1493.72	1493.72	1493.72	1493.72			406.7	3641.42	3646.32	3630.68	3630.68	3642.19	3634.81
		406.9	1603.35	1493.74	1493.74	1493.74	1493.74			406.6	3724.35	3646.89	3630.65	3630.65	3642.52	3635.02
		406.8	1497	1493.37	1493.37	1493.37	1493.37			406.5	3686.94	3647.26	3630.38	3630.38	3642.62	3635.02
		406.7	1476.97	1493.36	1493.36	1493.36	1493.36			406.4	3679.83	3647.79	3630.22	3630.22	3642.85	3635.16
		406.6	1484	1493.42	1493.42	1493.42	1493.42			406.3	3552.89	3648.38	3630.07	3630.07	3643.12	3635.33
		406.5	1437.31	1493.45	1493.45	1493.45	1493.45			406.2	3621.72	3649.38	3630.3	3630.3	3643.77	3635.91
		406.4	1447	1493.63	1493.63	1493.63	1493.63			406.1	3709.31	3650.25	3630.32	3630.32	3644.24	3636.33
		406.3	1408.76	1493.79	1493.79	1493.79	1493.79			406	3661.53	3650.93	3630.09	3630.09	3644.49	3636.53
		406.2	1443.55	1494.07	1494.07	1494.07	1494.07			405.9	3538.94	3651.82	3630	3630	3644.9	3636.92
		406.1	1460.69	1494.23	1494.23	1494.23	1494.23			405.8	3681.34	3653.14	3630.26	3630.26	3645.69	3637.72
		406	1422.87	1494.35	1494.35	1494.35	1494.35			405.7	3699.54	3654.15	3630.12	3630.12	3646.09	3638.18
		405.9	1421.15	1494.58	1494.58	1494.58	1494.58			405.6	3692	3655.21	3629.92	3629.92	3646.48	3638.65
		405.8	1478.63	1494.82	1494.82	1494.82	1494.82			405.5	3753.73	3656.41	3629.74	3629.74	3646.91	3639.24
		405.7	1446.79	1494.88	1494.88	1494.88	1494.88			405.4	3703.87	3657.57	3629.38	3629.38	3647.21	3639.75
		405.6	1505.2	1495.04	1495.04	1495.04	1495.04			405.3	3737.99	3659.03	3629.17	3629.17	3647.68	3640.52
		405.5	1533.44	1495	1495	1495	1495			405.2	3728.89	3660.58	3628.86	3628.86	3648.1	3641.34
		405.4	1395.51	1494.88	1494.88	1494.88	1494.88			405.1	3608.71	3662.38	3628.57	3628.57	3648.58	3642.36
		405.3	1462.02	1495.2	1495.2	1495.2	1495.2			405	3577.91	3664.77	3628.63	3628.63	3649.46	3643.94
		405.2	1464.58	1495.31	1495.31	1495.31	1495.31			404.9	3656.06	3667.57	3628.77	3628.77	3650.48	3645.87
		405.1	1566.99	1495.41	1495.41	1495.41	1495.41			404.8	3733.12	3670.54	3628.69	3628.69	3651.32	3647.91
		405	1404.6	1495.18	1495.18	1495.18	1495.18			404.7	3685.01	3673.76	3628.39	3628.39	3652.01	3650.15
		404.9	1560.95	1495.48	1495.48	1495.48	1495.48			404.6	3653.7	3677.76	3628.23	3628.23	3652.9	3653.09
		404.8	1560.69	1495.27	1495.26	1495.27	1495.26			404.5	3661.29	3682.68	3628.16	3628.16	3653.95	3656.89
		404.7	1564.89	1495.06	1495.04	1495.06	1495.04			404.4	3656.73	3688.72	3628.06	3628.06	3655.05	3661.73
		404.6	1516.41	1494.85	1494.81	1494.85	1494.81			404.3	3657.76	3696.34	3627.98	3627.98	3656.26	3668.07
		404.5	1588.99	1494.8	1494.74	1494.8	1494.74			404.2	3618.03	3706.1	3627.89	3627.89	3657.55	3676.45
		404.4	1446.11	1494.52	1494.43	1494.52	1494.43			404.1	3636.63	3718.85	3627.92	3627.92	3659.06	3687.72
		404.3	1479.65	1494.74	1494.59	1494.74	1494.59			404	3726.91	3735.29	3627.9	3627.9	3660.62	3702.57
		404.2	1402.45	1494.89	1494.64	1494.89	1494.64			403.9	3765.54	3756.14	3627.61	3627.61	3662.06	3721.69
		404.1	1442.67	1495.34	1494.94	1495.34	1494.94			403.8	3791.28	3782.34	3627.22	3627.22	3663.52	3746.03
		404	1419.68	1495.75	1495.12	1495.75	1495.12			403.7	3864.03	3814.28	3626.74	3626.74	3665.05	3775.98
		403.9	1532.45	1496.34	1495.37	1496.34	1495.37			403.6	3901.56	3851.18	3626.06	3626.06	3666.55	3810.7
		403.8	1461.89	1496.74	1495.24	1496.74	1495.24			403.5	3950.52	3890.19	3625.27	3625.27	3668.12	3847.34
		403.7	1403.24	1497.62	1495.35	1497.62	1495.35			403.4	3968.42	3924.8	3624.34	3624.34	3669.76	3879.38
		403.6	1519	1499.03	1495.66	1499.03	1495.66			403.3	3879.15	3945.66	3623.35	3623.35	3671.59	3897.43
		403.5	1486.76	1500.52	1495.58	1500.52	1495.58			403.2	3868.67	3945.76	3622.61	3622.61	3673.93	3894.44
		403.4	1459.21	1502.75	1495.61	1502.75	1495.61			403.1	3878.97	3925.83	3621.91	3621.91	3676.6	3871.14
		403.3	1536.87	1505.9	1495.73	1505.9	1495.73			403	3931.4	3894.24	3621.17	3621.17	3679.57	3835.83
		403.2	1631.53	1509.86	1495.59	1509.86	1495.59			402.9	3933.68	3860.03	3620.28	3620.28	3682.78	3797.52
		403.1	1590.98	1514.87	1495.14	1514.87	1495.14			402.8	3883.98	3829.12	3619.38	3619.38	3686.42	3762.07
		403	1598.7	1521.7	1494.83	1521.7	1494.83			402.7	3916.58	3804.11	3618.61	3618.61	3690.7	3732.03
		402.9	1557.41	1530.56	1494.49	1530.56	1494.49			402.6	3811.23	3785.24	3617.76	3617.76	3695.46	3707.55
		402.8	1522.24	1541.99	1494.28	1541.99	1494.28			402.5	3682.66	3772.54	3617.2	3617.2	3701.18	3688.56
		402.7	1575.64	1556.37	1494.19	1556.37	1494.19			402.4	3747.81	3765.33	3617.01	3617.01	3708.05	3674.29
		402.6	1646.65	1573.78	1493.92	1573.78	1493.92			402.3	3874.28	3762.28	3616.64	3616.64	3715.62	3663.3
		402.5	1612.3	1594.49	1493.41	1594.49	1493.41			402.2	3836.89	3762.54	3615.9	3615.9	3723.88	3654.56
		402.4	1717.86	1619.07	1493.02	1619.07	1493.02			402.1	3718.59	3766.06	3615.26	3615.26	3733.48	3647.84
		402.3	1728.86	1647.17	1492.28	1647.17	1492.28			402	3732.83	3772.77	3614.97	3614.97	3744.89	3642.85
		402.2	1668.05	1679.04	1491.5	1679.04	1491.5			401.9	3762.64	3782.18	3614.63	3614.63	3758	3638.81
		402.1	1742.52	1714.69	1490.91	1714.69	1490.92			401.8	3637.52	3794.31	3614.2	3614.2	3773.1	3635.41
		402	1579.91	1753.18	1490.09	1753.18	1490.09			401.7	3659.43	3809.84	3614.13	3614.14	3791.07	3632.89
		401.9	1683.18	1794.6	1489.79	1794.6	1489.79			401.6	3612.88	3828.76	3614	3614.02	3812.02	3630.72
		401.8	1806.25	1837.13	1489.15	1837.13	1489.15			401.5	3692.93	3851.83	3614.01	3614.06	3836.8	3629
		401.7	1788.43	1879.54	1488.1	1879.54	1488.11			401.4	3732.36	3879.5	3613.78	3613.92	3865.85	3627.3
		401.6	1897.54	1921.03	1487.11	1921	1487.13			401.3	3839.76	3912.9	3613.44	3613.79	3900.3	3625.68
		401.5	2017.64	1959.73	1485.76	1959.68	1485.81			401.2	3927.05	3953.22	3612.79	3613.67	3941.2	3623.93
		401.4	2065.56	1994.2	1484	1994.09	1484.12			401.1	3968.11	4002.38	3611.89	3613.97	3990.12	3622.07
		401.3	2080.37	2023.32	1482.08	2023.07	1482.34			401	4056.77	4062.95	3610.86	3615.58	4048.9	3620.2
		401.2	2112.66	2046	1480.11	2045.46	1480.65			400.9	4148.2	4138.08	3609.58	3619.82	4119.24	3618.17
		401.1	2135.52	2061.32	1478.02	2060.21	1479.13			400.8	4291.7	4231.99	3608.03	3629.3	4202.8	3615.97
		401	2050.8	2068.82	1475.85	2066.62	1478.05			400.7	4391.56	4349.73	3606.07	3648.31	4300.14	3613.41
		400.9	2056.91	2068.87	1473.95	2064.66	1478.16			400.6	4506.31	4497.23	3603.81	3684.12	4410.1	3610.63
		400.8	2116.21	2061.8	1472.03	2054.04	1479.79			400.5	4728.57	4679.72	3601.22	3747.29	4527.29	3607.57
		400.7	1956.82	2048.75	1469.9	2034.96	1483.69			400.4	4889.9	4900.31	3597.98	3852.18	4640.18	3603.9
		400.6	1978.7	2032.5	1468.3	2008.88	1491.92			400.3	5115.12	5160.34	3594.26	4017.53	4731.53	3599.8
		400.5	1990.2	2015.22	1466.61	1976.22	1505.61			400.2	5381.37	5460.9	3589.89	4264.1	4781.5	3595.09
		400.4	2016.6	2000.32	1464.88	1938.26	1526.95			400.1	5817.71	5808.9	3584.74	4612.4	4776.36	3589.62
		400.3	2069.59	1991.55	1463.06	1896.36	1558.25			400	6183.41	6218.88	3578.33	5077.03	4715.6	3582.91
		400.2	2012.67	1992.58	1461.06	1851.89	1601.76			399.9	6680.71	6708.54	3570.84	5662.02	4613.04	3575.16
		400.1	2018.92	2007.05	1459.24	1806.59	1659.7			399.8	7322.9	7283.81	3561.9	6353.65	4487.98	3565.99
		400	1930.93	2036.87	1457.39	1761.6	1732.67			399.7	8039.64	7926.98	3551.09	7116.79	4357.42	3554.95
		399.9	2133.74	2082.69	1455.83	1718.35	1820.17			399.6	8673.04	8593.65	3538.19	7895.9	4232.29	3541.85
		399.8	2078.6	2141.6	1453.59	1676.82	1918.37			399.5	9236.87	9217.11	3523.44	8618.88	4118.2	3526.9
		399.7	2232.97	2210	1451.53	1638.59	2022.94			399.4	9658.21	9720.52	3507.02	9207.56	4016.68	3510.31
		399.6	2197.46	2280.53	1448.95	1603.4	2126.09			399.3	9916.5	10032.4	3489.34	9591.19	3927.37	3492.47
		399.5	2486.89	2345.53	1446.48	1572.14	2219.87			399.2	10123.5	10101.2	3470.87	9719.97	3849.12	3473.85
		399.4	2469.03	2395.15	1443.05	1543.79	2294.41			399.1	9989.02	9906.38	3451.75	9575.11	3780.18	3454.59
		399.3	2444.85	2422.53	1439.66	1519.25	2342.95			399	9505.33	9463.34	3432.96	9173.77	3719.82	3435.67
		399.2	2424.3	2422.01	1436.34	1498.3	2360.05			398.9	8727.22	8819.68	3415.51	8565.03	3667.57	3418.1
		399.1	2297.12	2391.02	1433.08	1480.61	2343.5			398.8	7993.34	8044.98	3400.24	7819.72	3623.03	3402.72
		399	2208.65	2331.01	1430.23	1466.15	2295.08			398.7	7253.44	7216.67	3387.04	7016.27	3585.07	3389.41
		398.9	2276.79	2246.26	1427.66	1454.42	2219.5			398.6	6364.43	6406.47	3375.93	6227.25	3552.88	3378.2
		398.8	2215.73	2143.26	1424.86	1444.5	2123.62			398.5	5636.93	5671.75	3367.34	5510.67	3526.24	3369.52
		398.7	2078.27	2030.8	1422.25	1436.45	2016.6			398.4	5042.23	5047.77	3360.82	4902.31	3504.19	3362.91
		398.6	1893.05	1917.43	1420.09	1430.2	1907.31			398.3	4555.04	4548.64	3355.99	4416.71	3485.91	3357.99
		398.5	1811.14	1810.58	1418.53	1425.63	1803.48			398.2	4269.64	4171.14	3352.54	4050.99	3470.76	3354.47
		398.4	1695.59	1715.29	1417.23	1422.15	1710.37			398.1	3955.18	3899.72	3349.91	3789.88	3457.89	3351.76
		398.3	1709.9	1634.82	1416.31	1419.66	1631.47			398	3681.84	3714.1	3348.16	3613.34	3447.15	3349.95
		398.2	1538.57	1569.81	1415.34	1417.59	1567.56			397.9	3631.57	3592.87	3347.21	3500.12	3438.24	3348.93
		398.1	1489.13	1520.21	1414.93	1416.43	1518.72			397.8	3519.76	3516.39	3346.39	3430.75	3430.37	3348.05
		398	1427.09	1483.86	1414.69	1415.66	1482.89			397.7	3419.28	3469.73	3345.89	3390.43	3423.59	3347.49
		397.9	1513.06	1458.47	1414.65	1415.27	1457.85			397.6	3418.06	3441.81	3345.68	3368.18	3417.76	3347.22
		397.8	1503.63	1441.09	1414.32	1414.72	1440.69			397.5	3376.57	3424.88	3345.47	3356.34	3412.52	3346.96
		397.7	1407.37	1429.79	1414.03	1414.28	1429.55			397.4	3256.17	3414.36	3345.38	3350.41	3407.89	3346.82
		397.6	1402.69	1423	1414.05	1414.2	1422.85			397.3	3349.03	3407.66	3345.64	3347.86	3404.05	3347.03
		397.5	1439.58	1418.99	1414.09	1414.18	1418.9			397.2	3419.58	3402.61	3345.63	3346.57	3400.32	3346.98
		397.4	1432.95	1416.59	1414.01	1414.06	1416.54			397.1	3424.73	3398.42	3345.42	3345.8	3396.73	3346.72
		397.3	1374.37	1415.26	1413.94	1413.97	1415.23			397	3278.73	3394.84	3345.19	3345.34	3393.43	3346.45
		397.2	1407.63	1414.72	1414.07	1414.09	1414.7			396.9	3268.44	3392.09	3345.38	3345.43	3390.81	3346.6
		397.1	1382.36	1414.4	1414.09	1414.11	1414.39			396.8	3345.61	3389.66	3345.6	3345.62	3388.45	3346.79
		397	1544.95	1414.34	1414.2	1414.2	1414.33			396.7	3297.04	3387.24	3345.6	3345.61	3386.09	3346.75
		396.9	1326.88	1413.83	1413.77	1413.77	1413.83			396.6	3320.02	3385.17	3345.74	3345.74	3384.05	3346.86
		396.8	1454.54	1414.08	1414.05	1414.06	1414.08			396.5	3303.91	3383.2	3345.81	3345.82	3382.11	3346.9
		396.7	1344.66	1413.93	1413.92	1413.92	1413.93			396.4	3283.58	3381.43	3345.93	3345.93	3380.38	3346.99
		396.6	1451.77	1414.15	1414.15	1414.15	1414.15			396.3	3316.43	3379.86	3346.11	3346.11	3378.84	3347.14
		396.5	1440.55	1414.03	1414.03	1414.03	1414.03			396.2	3288.8	3378.33	3346.2	3346.2	3377.33	3347.19
		396.4	1404.98	1413.94	1413.94	1413.94	1413.94			396.1	3243.63	3376.98	3346.36	3346.36	3376.02	3347.33
		396.3	1422.84	1413.97	1413.97	1413.97	1413.97			396	3330.67	3375.88	3346.66	3346.66	3374.93	3347.6
		396.2	1357.32	1413.94	1413.94	1413.94	1413.94			395.9	3359.01	3374.61	3346.7	3346.7	3373.69	3347.62
		396.1	1390.63	1414.12	1414.12	1414.12	1414.12			395.8	3398.21	3373.35	3346.67	3346.67	3372.46	3347.56
		396	1404.45	1414.2	1414.2	1414.2	1414.2			395.7	3320.24	3372.06	3346.52	3346.52	3371.19	3347.39
		395.9	1476.5	1414.23	1414.23	1414.23	1414.23			395.6	3294.68	3371.06	3346.6	3346.6	3370.21	3347.44
		395.8	1375.12	1414.03	1414.03	1414.03	1414.03			395.5	3318.76	3370.2	3346.75	3346.75	3369.38	3347.57
		395.7	1426.02	1414.16	1414.16	1414.16	1414.16			395.4	3230.58	3369.33	3346.83	3346.83	3368.53	3347.63
		395.6	1392.06	1414.12	1414.12	1414.12	1414.12			395.3	3241.69	3368.78	3347.16	3347.16	3367.99	3347.94
		395.5	1485.97	1414.19	1414.19	1414.19	1414.19			395.2	3382.52	3368.24	3347.46	3347.46	3367.48	3348.23
		395.4	1435.3	1413.95	1413.95	1413.95	1413.95			395.1	3317.22	3367.35	3347.36	3347.36	3366.61	3348.11
		395.3	1398.66	1413.88	1413.88	1413.88	1413.88			395	3320.93	3366.69	3347.45	3347.45	3365.96	3348.18
		395.2	1346.2	1413.93	1413.93	1413.93	1413.93			394.9	3327.28	3366.06	3347.53	3347.53	3365.35	3348.24
		395.1	1375.96	1414.16	1414.16	1414.16	1414.16			394.8	3366.88	3365.45	3347.58	3347.58	3364.76	3348.28
		395	1410.41	1414.28	1414.28	1414.28	1414.28			394.7	3328.73	3364.76	3347.53	3347.53	3364.09	3348.21
		394.9	1384.01	1414.3	1414.3	1414.3	1414.3			394.6	3251.33	3364.22	3347.58	3347.58	3363.56	3348.24
		394.8	1353.51	1414.4	1414.4	1414.4	1414.4			394.5	3309.64	3363.93	3347.86	3347.86	3363.28	3348.51
		394.7	1406.44	1414.6	1414.6	1414.6	1414.6			394.4	3241.46	3363.5	3347.97	3347.97	3362.87	3348.6
		394.6	1423.88	1414.62	1414.62	1414.62	1414.62			394.3	3253.8	3363.29	3348.28	3348.28	3362.67	3348.89
		394.5	1380.32	1414.59	1414.59	1414.59	1414.59			394.2	3353.45	3363.07	3348.55	3348.55	3362.47	3349.15
		394.4	1421.98	1414.71	1414.71	1414.71	1414.71			394.1	3311.04	3362.6	3348.53	3348.53	3362.01	3349.12
		394.3	1345.19	1414.68	1414.68	1414.68	1414.68			394	3356.28	3362.26	3348.64	3348.64	3361.68	3349.22
		394.2	1376.58	1414.91	1414.91	1414.91	1414.91			393.9	3351.77	3361.82	3348.62	3348.62	3361.25	3349.19
		394.1	1382.66	1415.04	1415.04	1415.04	1415.04			393.8	3318.44	3361.41	3348.61	3348.61	3360.85	3349.16
		394	1330.22	1415.14	1415.14	1415.14	1415.14			393.7	3264.75	3361.11	3348.7	3348.7	3360.57	3349.24
		393.9	1414.87	1415.42	1415.42	1415.42	1415.42			393.6	3377.42	3360.98	3348.94	3348.94	3360.45	3349.47
		393.8	1362.32	1415.43	1415.43	1415.43	1415.43			393.5	3364.15	3360.55	3348.86	3348.86	3360.03	3349.38
		393.7	1400.95	1415.6	1415.6	1415.6	1415.6			393.4	3272.2	3360.17	3348.81	3348.81	3359.66	3349.32
		393.6	1325.49	1415.65	1415.65	1415.65	1415.65			393.3	3317.35	3360.07	3349.03	3349.03	3359.57	3349.53
		393.5	1415.29	1415.95	1415.95	1415.95	1415.95			393.2	3334.9	3359.85	3349.12	3349.12	3359.36	3349.61
		393.4	1435.3	1415.95	1415.95	1415.95	1415.95			393.1	3333.07	3359.6	3349.16	3349.16	3359.11	3349.64
		393.3	1408.89	1415.89	1415.89	1415.89	1415.89			393	3328.54	3359.36	3349.21	3349.21	3358.89	3349.68
		393.2	1354.35	1415.91	1415.91	1415.91	1415.91			392.9	3239.61	3359.15	3349.27	3349.27	3358.68	3349.73
		393.1	1394.94	1416.11	1416.11	1416.11	1416.11			392.8	3211.53	3359.2	3349.59	3349.59	3358.75	3350.04
		393	1376.68	1416.18	1416.18	1416.18	1416.18			392.7	3294.01	3359.35	3349.98	3349.98	3358.9	3350.43
		392.9	1393.45	1416.31	1416.31	1416.31	1416.31			392.6	3324.37	3359.26	3350.14	3350.14	3358.83	3350.58
		392.8	1402.41	1416.39	1416.39	1416.39	1416.39			392.5	3310.19	3359.11	3350.22	3350.22	3358.68	3350.65
		392.7	1470.85	1416.43	1416.43	1416.43	1416.43			392.4	3314.23	3359	3350.33	3350.33	3358.58	3350.75
		392.6	1440.42	1416.26	1416.26	1416.26	1416.26			392.3	3268.24	3358.89	3350.43	3350.43	3358.47	3350.85
		392.5	1412.4	1416.17	1416.17	1416.17	1416.17			392.2	3305.47	3358.92	3350.67	3350.67	3358.51	3351.08
		392.4	1461.37	1416.19	1416.19	1416.19	1416.19			392.1	3386.17	3358.85	3350.8	3350.8	3358.45	3351.2
		392.3	1381.59	1416.04	1416.04	1416.04	1416.04			392	3371.49	3358.55	3350.7	3350.7	3358.16	3351.09
		392.2	1405.02	1416.15	1416.15	1416.15	1416.15			391.9	3301.22	3358.31	3350.64	3350.64	3357.92	3351.03
		392.1	1367.87	1416.19	1416.19	1416.19	1416.19			391.8	3285.3	3358.27	3350.78	3350.78	3357.89	3351.16
		392	1378.9	1416.35	1416.35	1416.35	1416.35			391.7	3294.6	3358.29	3350.97	3350.97	3357.91	3351.34
		391.9	1397.32	1416.47	1416.47	1416.47	1416.47			391.6	3371.58	3358.28	3351.13	3351.13	3357.92	3351.5
		391.8	1444.98	1416.54	1416.54	1416.54	1416.54			391.5	3329.49	3358.06	3351.07	3351.07	3357.7	3351.43
		391.7	1411.63	1416.44	1416.44	1416.44	1416.44			391.4	3318.77	3357.97	3351.14	3351.14	3357.61	3351.49
		391.6	1395.74	1416.46	1416.46	1416.46	1416.46			391.3	3312.49	3357.91	3351.23	3351.23	3357.56	3351.58
		391.5	1426.45	1416.53	1416.53	1416.53	1416.53			391.2	3296.65	3357.88	3351.34	3351.34	3357.53	3351.68
		391.4	1396.16	1416.49	1416.49	1416.49	1416.49			391.1	3315.58	3357.89	3351.5	3351.5	3357.55	3351.83
		391.3	1416.56	1416.56	1416.56	1416.56	1416.56			391	3351.6	3357.86	3351.6	3351.6	3357.53	3351.93

[truncated: 15 more sheets: Fig S4b, Fig S4c, Fig S4d, Fig S5, Fig S6a-c, Fig S6d-f, FigS7, Fig S10, Fig S11, Fig S12, Fig S13, Fig S16, Fig S17, Fig S18, Fig S20]
